# Supplementary material for: Small RNA-Seq Analysis Reveals miRNA Expression of Short Distance Transportation Stress in Beef Cattle Blood
Source: Animals (Basel). 2021 Sep 29;11(10):2850. doi: 10.3390/ani11102850 (PMC8532779; doi:10.3390/ani11102850)
Supplement: Supplementary file 1 [file animals-11-02850-s001.zip]

Archive with 5 entries (4 files):
- Supplementary materials/
- Supplementary materials/Table S1 The differential expression miRNAs(DEMs) list.xlsx
- Supplementary materials/Table S2 The GO analysis of the DEMs.xlsx
- Supplementary materials/Table S3 The KEGG analysis of the DEMs.xlsx
- Supplementary materials/Table S4 Modue genes of WGCNA.xlsx
