# Supplementary material for: Small RNA-Seq Analysis Reveals miRNA Expression of Short Distance Transportation Stress in Beef Cattle Blood
Source: Animals (Basel). 2021 Sep 29;11(10):2850. doi: 10.3390/ani11102850 (PMC8532779; doi:10.3390/ani11102850)
Supplement: Supplementary file 1 [file animals-11-02850-s001.zip › Supplementary materials/Table S1 The differential expression miRNAs(DEMs) list.xlsx]

## Sheet: Sheet1
id	log2FoldChange	FDR
bta-miR-1	2.44935	0.027882
bta-miR-122	-3.65602	4.04858e-06
bta-miR-1298	6.07412	0.0241077
bta-miR-133a	1.56898	0.0282082
bta-miR-135a	-3.60938	0.0189247
bta-miR-138	2.08921	0.00018359
bta-miR-142-3p	1.65828	0.0100151
bta-miR-154c	-1.69386	0.00670184
bta-miR-185	-2.05788	0.00018359
bta-miR-18a	1.07191	0.029139
bta-miR-193b	1.83824	0.00592392
bta-miR-199a-3p	-1.57617	0.0486261
bta-miR-199c	-1.57617	0.0486261
bta-miR-210	1.50425	0.00391906
bta-miR-2284h-5p	-1.00204	0.0148128
bta-miR-2285f	1.01615	0.0206053
bta-miR-2285r	1.00008	0.033041
bta-miR-2308	-1.586	0.00153474
bta-miR-2340	1.79461	0.029139
bta-miR-2397-3p	-1.62415	0.0117846
bta-miR-23b-5p	-1.36046	0.0206053
bta-miR-2417	-1.78939	0.0125887
bta-miR-25	-1.25421	0.00592392
bta-miR-2903	-1.62403	0.0354471
bta-miR-30e-5p	1.18657	0.00592392
bta-miR-33a	2.56066	3.87448e-05
bta-miR-345-5p	1.1802	0.0142639
bta-miR-34b	2.24105	0.0142639
bta-miR-34c	2.24039	0.0275835
bta-miR-362-3p	1.1356	0.0275835
bta-miR-365-3p	1.33467	0.0172732
bta-miR-369-3p	-2.56567	0.00592392
bta-miR-379	-1.70124	0.00706084
bta-miR-380-3p	-1.55309	0.0214923
bta-miR-409a	-1.76374	0.0142639
bta-miR-411a	-1.5817	0.0206053
bta-miR-432	-2.81709	0.041275
bta-miR-449a	4.50753	0.0186661
bta-miR-494	-1.62724	0.0100151
bta-miR-545-3p	2.43318	9.05963e-06
bta-miR-6119-5p	-1.37057	0.0135751
bta-miR-677	2.51094	0.0206053
bta-miR-7857	-1.40952	0.0038069
bta-miR-7860	-1.63707	0.00198907
bta-miR-92a	-1.0733	0.0318029
bta-miR-98	-1.20083	0.0135904
bta-miR-99b	2.00318	0.0383054
bta-novel-10-mature	1.0752	0.0366803
bta-novel-101-mature	2.24122	0.000806645
bta-novel-106-mature	-1.755	0.0145551
bta-novel-11-mature	1.01691	0.027882
bta-novel-110-mature	3.30404	0.00228575
bta-novel-117-mature	2.24122	0.000806645
bta-novel-12-star	2.58953	0.00465005
bta-novel-135-mature	-2.08972	0.00592392
bta-novel-137-mature	-2.14458	2.17677e-06
bta-novel-138-mature	-2.14458	2.17677e-06
bta-novel-142-mature	1.37487	0.0308848
bta-novel-15-mature	-1.56484	0.0221299
bta-novel-162-mature	4.94351	0.00198907
bta-novel-17-mature	1.00784	0.0426844
bta-novel-183-mature	5.88917	0.029139
bta-novel-200-mature	2.88319	0.00079054
bta-novel-218-mature	-2.27697	0.027882
bta-novel-24-mature	1.37785	0.00705435
bta-novel-269-mature	4.75588	0.0221299
bta-novel-270-mature	3.90509	0.0275835
bta-novel-276-mature	4.59006	0.0221299
bta-novel-282-mature	4.58654	0.0125887
bta-novel-286-mature	3.6473	0.0100151
bta-novel-311-mature	1.31265	0.0111388
bta-novel-316-mature	1.00595	0.0282082
bta-novel-32-star	-1.49081	0.0219057
bta-novel-321-star	1.00595	0.0282082
bta-novel-327-mature	1.00595	0.0282082
bta-novel-330-mature	3.71053	0.0219057
bta-novel-335-mature	1.31265	0.0111388
bta-novel-35-star	-1.0278	0.0108078
bta-novel-377-mature	1.33808	0.0240485
bta-novel-43-mature	-1.34346	0.00751485
bta-novel-433-mature	-1.31325	0.0229724
bta-novel-446-mature	-1.31325	0.0229724
bta-novel-465-mature	-3.93997	0.034965
bta-novel-495-star	4.9048	0.00316725
bta-novel-506-mature	5.45004	0.0349517
bta-novel-521-mature	3.1843	0.00592392
bta-novel-54-star	1.01615	0.0206053
bta-novel-579-mature	-1.83067	0.0349517
bta-novel-582-mature	4.9091	0.0108078
bta-novel-59-mature	4.0159	0.00137083
bta-novel-59-star	4.45552	0.0002731
bta-novel-611-mature	5.14931	0.0219057
bta-novel-618-mature	5.14931	0.0219057
bta-novel-619-mature	-1.63707	0.00198907
bta-novel-621-mature	4.8105	0.0206053
bta-novel-623-mature	1.30952	0.00164028
bta-novel-644-mature	3.77939	0.0219683
bta-novel-652-mature	4.14298	0.0227526
bta-novel-653-mature	5.0645	0.0219057
bta-novel-665-mature	4.74592	0.029139
bta-novel-669-mature	5.45473	0.0101625
bta-novel-669-star	5.68652	0.0111388
bta-novel-698-mature	4.35612	0.0498517
bta-novel-699-mature	5.2904	0.0166443
bta-novel-706-mature	2.16962	0.0012204
bta-novel-756-mature	5.50673	0.000378115
bta-novel-762-mature	3.82429	0.0196011
bta-novel-780-mature	5.05141	0.0102582
bta-novel-792-mature	4.48344	0.0349517
bta-novel-800-mature	4.58171	0.000806645
bta-novel-84-mature	4.0159	0.00137083
bta-novel-87-mature	1.31265	0.0111388
bta-novel-90-mature	1.43928	0.0128145
bta-novel-99-star	-1.71699	0.0257462
