# Supplementary material for: Small RNA-Seq Analysis Reveals miRNA Expression of Short Distance Transportation Stress in Beef Cattle Blood
Source: Animals (Basel). 2021 Sep 29;11(10):2850. doi: 10.3390/ani11102850 (PMC8532779; doi:10.3390/ani11102850)
Supplement: Supplementary file 1 [file animals-11-02850-s001.zip › Supplementary materials/Table S2 The GO analysis of the DEMs.xlsx]

## Sheet: Table S2 The GO analysis of the
id	Name	Ontology	GeneRatio	pvalue	qvalue	geneID
GO:0035556	intracellular signal transduction	biological_process	226//7286	3.08e-12	3.71e-08	DOK1; GMIP; SOCS4; BTK; PLCD4; PSKH1; PLCD1; RASGRP4; DGKD; CAMK2A; RAB40C; MST1; NOD2; SH3BP5L; CISH; NET1; ABR; SHC1; SRPK3; CAMK1G; PHKG1; CAMKK2; SDCBP; STK33; ASB3; MAP4K1; PNCK; DSTYK; CAMKV; STAC; WSB2; VAV1; ASB2; PKN1; CHN2; ARHGEF2; PLEK; RPS6KA5; TSSK4; TYK2; DEF8; ASB9; DVL2; SPSB4; CSPG4; PRKCE; NPR1; SS18; NFATC1; RASSF5; PRKCG; TESK1; UNC13B; ICK; PLCL1; TLK2; PTPN6; INPP5D; RAF1; …
GO:0004672	protein kinase activity	molecular_function	290//7286	1.42e-10	8.6e-07	GAK; STK40; CDK18; PLK3; BTK; PSKH1; CAMK2A; MAPK13; MARK4; TBRG4; MAPK11; RPS6KL1; EPHA4; MST1; DDR2; CSK; SRPK3; CAMK1G; MAP2K3; FES; FASTK; PHKG1; CAMKK2; STK33; DDR1; MAP4K1; PNCK; MAPK4; DSTYK; CDK10; MAPK15; CAMKV; PAK4; PKN1; CDK11B; MAPKAPK3; COQ8A; ROR2; MAP3K14; STK26; CSNK1D; PAK6; SRMS; MAP3K11; INSRR; EPHB2; TAOK2; KALRN; BUB1; OBSCN; CDK16; RPS6KA5; TSSK4; CDKL2; TYK2; CDK3; POMK; P…
GO:0005524	ATP binding	molecular_function	653//7286	4.51e-10	1.81e-06	UBE2D1; DDX55; GAK; STK40; HK1; CDK18; PLK3; ATP9B; DCAKD; BTK; PSKH1; FLAD1; ACTR8; MTHFD1; PRKAG3; NMNAT1; DGKD; GART; PGS1; CAMK2A; MAPK13; NLRP9; MARK4; MYO1D; PIP4K2C; UBE2F; MAPK11; KCNJ11; DDX49; KTI12; RPS6KL1; EPHA4; DDX21; XYLB; CLCN7; QRSL1; TTLL9; MST1; IDE; CDC37; NOD2; PSMC1; ABCA1; HSPA9; DHX33; MCM5; DDR2; DDX1; KIF5C; VPS4B; ACSF2; RAD51D; NTPCR; MVK; DNAJA1; ACSBG1; ABCF2; ABCD1…
GO:0006468	protein phosphorylation	biological_process	315//7286	6.92e-09	2.09e-05	GAK; STK40; CDK18; PLK3; BTK; PSKH1; WNT11; PRKAG3; CAMK2A; MAPK13; MARK4; TBRG4; MAPK11; RPS6KL1; EPHA4; SMAD5; MST1; HSF1; DDR2; CSK; SRPK3; CAMK1G; MAP2K3; FES; RARA; FASTK; IP6K3; GLYCTK; PHKG1; CAMKK2; STK33; DDR1; PDGFB; MAP4K1; PNCK; MAPK4; DSTYK; CCNB1; CDK10; MAPK15; CAMKV; BIRC5; PAK4; PKN1; CDK11B; MAPKAPK3; COQ8A; ROR2; MAP3K14; STK26; CSNK1D; ALPK2; PAK6; SRMS; MAP3K11; INSRR; EPHB2;…
GO:0007155	cell adhesion	biological_process	179//7286	4.23e-08	9.18e-05	FERMT3; LGALS3BP; AZGP1; CDH16; THBS4; NECTIN2; PKP3; TRIP6; PARVG; NLGN3; CDH5; CDH18; GPNMB; PCDH1; NECTIN4; PLPP3; FES; FBLN5; CYR61; JCAD; FBLIM1; TNC; ITGA2B; TTYH1; MFAP4; NTM; JUP; HEPACAM; CLDN11; CDH8; PTPRF; PKP4; WISP2; CYP1B1; PARVA; CDH15; JAM3; CDHR5; FAT2; DSG3; FAT1; PTK2B; COL15A1; RET; PCDHGA2; PCDHA13; CDH2; PRKCE; CD4; CELSR2; ADAM9; ITGA5; NLGN2; ITGA7; EMILIN1; PCDHB11; ITGA…
GO:0003700	transcription factor activity, sequence-specific DNA binding	molecular_function	371//7286	4.57e-08	9.18e-05	NR1H2; TBX15; PPARA; IKZF3; IRF3; THRA; SUPT4H1; TFDP2; E2F4; ATF6B; TFE3; MYOD1; SMAD5; HNF4A; ZNF3; IRF5; TCF19; CREB3L3; SOX18; GABPB1; HMGA1; HSF1; TFAP2A; TAF6; RXRB; MEOX1; ZNF572; ZNF394; ZNF227; ZSCAN21; XBP1; PPARD; PEG3; NFE2L2; RARA; ID3; GATA5; MTF1; JUNB; E2F6; MYT1L; NR1I3; RELA; CITED2; TSC22D4; KLF15; NKX2-5; ETS2; HEYL; DMRTC2; HINFP; ZNF350; DMRT1; KLF5; ZGPAT; CREM; GRHL1; RORC…
GO:0000978	RNA polymerase II core promoter proximal region sequence-specific DNA binding	molecular_function	215//7286	1.2e-07	0.000206872	NR1H2; TBX15; PPARA; IRF3; E2F4; LHX3; TFE3; MYOD1; SMAD5; HNF4A; SOX18; HSF1; TFAP2A; MEOX1; ZSCAN21; MYBL2; XBP1; SSBP2; MTF1; DLX5; JUNB; RELA; LITAF; NKX2-5; ETS2; HAND1; HEYL; HDAC5; HINFP; TBPL1; ZGPAT; KLF6; GRHL1; RORC; ASCL2; FOXP3; MTA1; FOXP1; HDAC1; FLI1; NEUROD6; RBPJL; CREB3L2; SREBF1; SSBP3; GSC; TBX5; IRF7; MAFG; IRF1; ZNF335; INSM1; MYOG; PBX1; ARID3B; GMEB2; TCF3; TBX2; CUX2; TB…
GO:0043565	sequence-specific DNA binding	molecular_function	287//7286	1.8e-07	0.000252913	NR1H2; ARID5A; PPARA; IKZF3; IRF3; THRA; EMX2; LHX3; MYOD1; HNF4A; DLX3; IRF5; SOX18; BCL11A; HSF1; TFAP2A; RXRB; MEOX1; MYBL2; XBP1; EGR4; CALCOCO1; PPARD; RARA; GATA5; OSR2; DLX5; NR1I3; RELA; NKX2-5; ETS2; HAND1; HEYL; DMRTC2; DMRT1; ZGPAT; GRHL1; RORC; FOXA3; ASCL2; FOXP3; MTA1; HOXA2; HOXA3; HOXB4; FOXP1; FLI1; SOX30; HLX; SREBF1; DLX2; GSC; SOX2; TBX5; CBFB; ZNF131; TAF2; IRF1; ZFHX4; ZNF27…
GO:0000122	negative regulation of transcription from RNA polymerase II promoter	biological_process	335//7286	1.89e-07	0.000252913	HMG20A; NR1H2; MEN1; ARID5A; TBX15; PPARA; FLCN; IRF3; PLK3; PCBP3; STRAP; SUPT4H1; MOSPD1; MED25; USP2; TRIM27; OSR1; HCLS1; SMAD5; SUV39H1; FHL2; TCF21; ZNF205; CCND3; SOX18; DUSP26; BCL11A; HSF1; TFAP2A; BRMS1L; RBBP7; PPP1R13L; TLE4; PPARD; RARA; ID3; PRMT6; OSR2; ZBTB16; JUNB; E2F6; RELA; DNAJA3; IKZF5; CTNNBIP1; MBD3L1; EID2; NKX2-5; ETS2; DLL4; HAND1; HDAC5; HINFP; DNAJC17; APBB1; ZNF350; …
GO:0001822	kidney development	biological_process	57//7286	3.74e-07	0.000451964	WNT11; BAG6; TCF21; TFAP2A; STRA6; GPC3; LRP4; PKD2; PYGO2; SULF2; AGT; HNF1B; LZTS2; ADAMTS1; LHX1; GLI2; SGPL1; TRAF3IP1; GLIS2; WFS1; UPK3A; SALL1; BMP7; BAX; MYO1E; TNS2; SIX1; DCHS1; PKHD1; PKD1; AMER1; ITGA8; MMP17; BMP6; PAX8; NPHP3; GLI3; SIX2; RRM2B; PROX1; TSC1; FAT4; AQP11; SMAD4; BCL2L11; TFAP2B; REN; ACE; WNT9B; ACVR2B; BCL2; GREB1L; ARID5B; PCSK5; BMP4; GATA3; SULF1
GO:0005096	GTPase activator activity	molecular_function	126//7286	1.51e-06	0.00152382	GMIP; ACAP3; ARHGAP25; WNT11; RP2; SGSM3; TBC1D20; PREB; ELMOD3; CDC42EP2; RIC8A; ABR; RAB3GAP1; ARHGEF10L; CDC42EP4; ADPRHL1; LLGL1; TBC1D24; RGS3; ELMOD1; RAP1GAP; ARFGAP3; CHN2; RABEP2; GRTP1; TBC1D1; ARHGAP12; ARHGAP32; AGAP2; TBC1D10A; TBC1D10C; RABGAP1; SRGAP3; ACAP1; ARHGAP30; AXIN1; SIPA1; OCRL; RASAL3; RAPGEF2; EVI5L; SGSM1; PREX2; RABEP1; AXIN2; LLGL2; ALS2CL; ARHGAP18; NCKAP1L; STXBP5;…
GO:0043235	receptor complex	cellular_component	71//7286	1.51e-06	0.00152382	GPR61; RAMP3; VIPR1; DDR1; LRP4; TRADD; ABCG5; IL4R; GPR37; INSRR; TAOK2; FGFR1; RET; GABRQ; VDR; GPR62; NPR1; ERBB3; FLT1; P2RX2; ITGB4; RAMP2; TGFBR2; PIGR; PTPRB; IGF1R; ITPR2; PLA2R1; NOTCH2; TAS1R2; INSR; VLDLR; ADCYAP1R1; ITPR3; NT5DC3; TM7SF2; LOXL4; FSHR; ITGB2; ITGB5; ERBB2; RXRA; ACVR2A; NOTCH3; PEX5L; KCTD16; NTRK2; GPR20; RNMT; RIPK1; ADGRV1; LEPR; ABCG2; TRPV3; PKD2L1; ROR1; GPR160; …
GO:0004674	protein serine/threonine kinase activity	molecular_function	190//7286	2.26e-06	0.00206686	STK40; CDK18; PLK3; CSNK2B; PSKH1; CAMK2A; MAPK13; MARK4; MAPK11; OSR1; MST1; SRPK3; CAMK1G; MAP2K3; FASTK; PHKG1; STK33; MAP4K1; PNCK; MAPK4; DSTYK; CDK10; MAPK15; PAK4; PKN1; MAPKAPK3; MAP3K14; CSNK1D; ALPK2; PAK6; MAP3K11; TAOK2; OBSCN; CDK16; RPS6KA5; TSSK4; CDK3; PRKCE; STK10; PRKCG; TESK1; ICK; WEE1; TLK2; RAF1; GSK3A; PINK1; CSNK1G3; SPEG; NRK; GRK6; MAPK7; MAPK3; STRADB; PIK3R4; MAP2K1; C…
GO:0006355	regulation of transcription, DNA-templated	biological_process	678//7286	2.52e-06	0.00206686	MED22; NR1H2; CSDC2; SERTAD3; MEN1; MAF1; ARID5A; PSPC1; TBX15; PPARA; IKZF3; IRF3; USP21; CXXC1; THRA; EMX2; GTF2F1; ACTR8; ZIM2; SUPT4H1; TFDP2; COMMD5; MAPK13; MED17; E2F4; CCAR1; VOPP1; KLF1; CITED4; MED25; ATF6B; LHX3; TFE3; CCNC; MYOD1; OSR1; THAP5; SMAD5; HNF4A; ZNF512; ZNF3; YEATS4; DLX3; IRF5; SUV39H1; NONO; LOC509810; NAB2; FHL2; TCF19; TCF21; CREB3L3; ZNF205; TRIP6; SMARCB1; PQBP1; SOX…
GO:0030036	actin cytoskeleton organization	biological_process	71//7286	2.57e-06	0.00206686	CORO2A; PACSIN2; TMOD3; FSCN1; DMTN; WDR1; CDC42EP2; ABR; SDCBP; SLC9A3R1; FHL3; WASF2; PDLIM7; VASP; PAK4; TRIP10; FLNB; PAK6; TAOK2; FMNL3; ABLIM3; KRAS; ARHGEF5; MTSS1; ELMO1; KLHL17; PHACTR4; XIRP1; PALLD; LIMK1; FCHSD1; SFRP1; PAK5; ARHGAP26; WASL; SRF; BCL6; IQSEC1; SPIRE2; ARHGEF17; PI4KA; SPTA1; FMNL2; MYH10; ABL1; EPB41L5; PFN2; NF2; ROCK1; DAAM2; SH2B2; SBK2; MKL1; FGD1; PAK1; CORO6; IQ…
GO:0005089	Rho guanyl-nucleotide exchange factor activity	molecular_function	51//7286	3.75e-06	0.00282984	FGD2; ARHGEF25; NET1; ABR; ARHGEF10L; FGD3; ARHGEF39; RGL2; VAV1; ARHGEF2; KALRN; OBSCN; EPS8L1; ARHGEF16; ARHGEF5; PREX2; DNMBP; RASGRF1; ARHGEF7; PLEKHG1; ARHGEF40; ITPR3; ARHGEF19; ARHGEF17; ALS2; RASGRF2; ARHGEF38; SPATA13; PLEKHG7; FGD4; ARHGEF1; ARHGEF9; FGD1; ARHGEF11; MCF2L; FGD5; PLEKHG5; ARHGEF6; PLEKHG4; BCR; PLEKHG2; AKAP13; TRIO; ARHGEF28; MCF2; TIAM1; PLEKHG6; ITSN1; ECT2L; PLEKHG3;…
GO:0055085	transmembrane transport	biological_process	271//7286	4.42e-06	0.00304709	SLC22A5; SLC13A4; SLC1A4; SLC39A5; SLC25A19; GJC2; SLC35B2; SLC25A34; MGC138914; SLC5A6; SLC39A3; AQP7; CACNA1A; LOC514257; SLC25A29; CLCN7; SLC25A35; SLC25A25; SLC25A44; SLC26A11; ABCA1; KCNAB1; SLC25A22; SLC19A1; KCND1; SPNS1; SLC7A3; CNGA2; ABCD1; SLC10A3; SFXN4; SLC46A1; SV2B; SLC5A10; KCNA5; KCNB2; SLC43A3; SLC22A23; AQP3; SLC30A7; SLC13A2; SLC5A11; ATP6V1D; SLC17A3; SLC22A18; TOMM40L; TRPV2…
GO:0046777	protein autophosphorylation	biological_process	85//7286	4.54e-06	0.00304709	CAMK2A; EPHA4; MST1; DDR2; FES; CAMKK2; STK33; DDR1; MAP4K1; MAPK15; MAPKAPK3; STK26; MAP3K11; INSRR; FGFR1; TYRO3; EPHB3; STK10; EPHA1; FLT1; EIF2AK3; FGFR4; EPHB1; ZAP70; KIT; NEK6; STK24; SRC; SIK2; NLK; GRK1; CLK2; TNIK; IGF1R; MAPKAPK5; FGFR3; UHMK1; INSR; WNK2; TRIM24; ULK1; DAPK1; SLK; MAP3K9; GRK7; EIF2AK2; FGFR2; MKNK2; PIM2; ERBB2; CDK12; ABL1; PEAK1; MTOR; PRKX; MAP3K3; HIPK4; LMTK2; P…
GO:0035023	regulation of Rho protein signal transduction	biological_process	53//7286	9.46e-06	0.00600928	FGD2; ARHGEF25; NET1; ABR; ARHGEF10L; FGD3; FLOT1; ARHGEF39; VAV1; ARHGEF2; KALRN; OBSCN; EPS8L1; ARHGEF16; ARHGEF5; PREX2; DNMBP; RASGRF1; DLC1; MYO9B; ARHGEF7; PLEKHG1; ARHGEF40; ITPR3; ARHGEF19; ARHGEF17; ALS2; RASGRF2; ARHGEF38; SPATA13; PLEKHG7; FGD4; ARHGEF1; ARHGEF9; FGD1; ARHGEF11; MCF2L; FGD5; PLEKHG5; ARHGEF6; PLEKHG4; BCR; PLEKHG2; AKAP13; TRIO; ARHGEF28; MCF2; TIAM1; PLEKHG6; ITSN1; E…
GO:0005604	basement membrane	cellular_component	46//7286	2.2e-05	0.0132665	CD151; COL2A1; THBS4; LAD1; COL18A1; LAMB2; RELL2; LAMB3; TNC; CCDC80; NID1; FREM1; MATN2; LOXL2; P3H2; COL15A1; VWA1; NTN4; COL4A1; COL4A3; USH2A; ADAMTS1; NID2; THBS2; LAMA4; FBN1; DAG1; LAMC1; ACAN; LAMB1; COL7A1; FREM2; MMRN2; LAMC2; COL4A5; VWC2; NTN1; VWA2; COL4A4; LAMA3; COL28A1; FRAS1; COL4A2; LAMC3; LAMA5; COL5A1
GO:0005925	focal adhesion	cellular_component	79//7286	2.75e-05	0.014482	TNS4; ZYX; REXO2; AIF1L; FAM107A; TES; TRIP6; MAPRE2; SYNPO2; FES; TGFB1I1; FBLIM1; ITGA2B; PDLIM7; ACTN1; ACTN2; ARL2; VASP; GRB7; USP33; PARVA; FLNB; CLASP1; LIMA1; LIMS2; PTK2B; ITGA5; ADGRB1; ITGA2; MAPK3; DLC1; ANXA6; XIRP1; LIMK1; EPHA2; TLN1; FERMT1; ACTB; PIK3R2; LMLN; TNS1; DAG1; MAPK1; ATAT1; PHLDB2; BCAR1; AFAP1; TNS2; EPB41L5; ADAM17; PEAK1; ITGAV; LPP; TNS3; ITGB1BP1; PEAK3; CAV1; MI…
GO:0003676	nucleic acid binding	molecular_function	510//7286	2.82e-05	0.014482	CSDC2; PSPC1; DDX55; IKZF3; RBFOX3; RBM19; PCBP3; AGO3; ZIM2; NXF1; REXO2; NIFK; ZBTB21; CELF3; KLF1; DDX49; SRSF2; OSR1; THAP5; DDX21; R3HDM2; ZNF512; ZNF3; NONO; LOC509810; NCBP2; ZNF205; DHX33; RPA1; BCL11A; EEF1AKMT1; ZBTB6; DDX1; ELAVL1; ZNF655; ZNF34; ZNF572; ZNF394; ZNF227; RALY; CIRBP; ZSCAN21; ALYREF; EGR4; ANKZF1; PEG3; ZNF410; OSR2; DDX19A; MTF1; ZBTB16; ZNF414; TFIP11; DDX19B; KHDRBS1…
GO:0045944	positive regulation of transcription from RNA polymerase II promoter	biological_process	455//7286	2.83e-05	0.014482	CD81; NR1H2; PPARA; FLCN; IKZF3; IRF3; THRA; GTF2F1; SUPT4H1; MOSPD1; TFDP2; WNT2; E2F4; MED25; ATF6B; LHX3; TFE3; CCNC; MYOD1; OSR1; HCLS1; SMAD5; HNF4A; DLX3; IRF5; NOD2; TCF21; CREB3L3; SOX18; GABPB1; CRTC2; HSF1; SBNO2; PCGF5; TFAP2A; TNIP1; RXRB; MEOX1; TTC5; IER2; ZSCAN21; MYBL2; XBP1; SSBP2; EGR4; CALCOCO1; NFE2L2; RARA; GATA5; OSR2; CYR61; MTF1; NFKBIA; DLX5; JUNB; USP16; PID1; NR1I3; REL…
GO:0000166	nucleotide binding	molecular_function	588//7286	2.88e-05	0.014482	GMPPB; NKIRAS2; SEPT4; UBE2D1; RASL11B; DDX55; STK40; HK1; CDK18; SRPRA; PLK3; RRAD; ATP9B; DRG2; DCAKD; BTK; PSKH1; RAB18; RAB7B; FLAD1; ACTR8; PRKAG3; RP2; NMNAT1; DGKD; ARFRP1; GART; PGS1; CAMK2A; MOCS1; MAPK13; NLRP9; MARK4; MYO1D; RAB39B; PIP4K2C; TUBG1; UBE2F; MAPK11; CRCP; KTI12; EPHA4; RERG; XYLB; RAB26; CLCN7; RAB15; QRSL1; NKIRAS1; TUBB2B; TUBB4B; TTLL9; TUBB6; MST1; IDE; TUBB3; CDC37; …
GO:0005887	integral component of plasma membrane	cellular_component	411//7286	3.37e-05	0.0162486	TMEM130; CD81; PMEL; HPN; SLC22A5; TSPAN11; CD151; SLC13A4; GPR17; CALHM2; SLC39A5; FXYD7; UTS2R; RXFP4; CDH16; MRGPRF; PLPP2; TSPAN16; MIGA2; TNFRSF21; KCNJ11; KCNJ10; EPHA4; MPZL1; NECTIN2; C5AR2; YKT6; SLC26A11; ABCA1; STIM1; DDR2; NLGN3; SLC19A1; ASIC2; CNGA2; GPNMB; STRA6; NECTIN4; BACE1; PLPP3; P2RY12; SLC5A10; KCNA5; KCNJ8; GPR4; DDR1; STX1A; SLC27A1; SLC13A2; NCSTN; SLC5A11; PLPPR2; REEP2…
GO:0045892	negative regulation of transcription, DNA-templated	biological_process	217//7286	4.03e-05	0.0186957	DMAP1; NR1H2; MEN1; PSPC1; FLCN; PBXIP1; THRA; WNT11; TFDP2; CDKN1C; SMYD1; SUV39H1; NONO; LOC509810; NAB2; FHL2; SOX18; HMGA1; SBNO2; TFAP2A; RBBP7; SHC1; TLE4; RARA; ID3; PRMT6; PRMT2; ZBTB16; KHDRBS1; NR1I3; RELA; PDGFB; PHB2; HAND1; HEYL; HINFP; ZGPAT; BIRC5; FOXP3; CIPC; FOXP1; ING4; HDAC1; GFI1; EHMT1; PHF12; INPP5K; GON4L; IRF1; RPS6KA5; CRY1; LOXL2; CREBZF; BEND5; DMBX1; VDR; SIRT1; TBX2;…
GO:0046326	positive regulation of glucose import	biological_process	21//7286	4.73e-05	0.0211633	NFE2L2; GPC3; TERT; KLF15; IGF1; MAPK14; AKT2; INSR; AKT1; C1QTNF2; RHOQ; PRKCI; C1QTNF12; SLC1A2; IRS1; FGF21; PIK3R1; FGF19; INS; CAPN10; IRS2
GO:0007156	homophilic cell adhesion via plasma membrane adhesion molecules	biological_process	62//7286	6.15e-05	0.0264987	CDH16; NECTIN2; CDH5; CDH18; ESAM; KIRREL3; PCDH1; NECTIN4; CDH8; GYPC; CDH15; CDHR5; FAT2; DSG3; FAT1; RET; PCDHGA2; PCDHA13; CDH2; CELSR2; PCDHB11; CDH23; PCDH8; PCDHGB4; PCDH10; PCDH12; CELSR3; FAT3; IGSF9; PCDHB14; DSG1; NECTIN1; PLXNB2; CDH22; CDHR1; PECAM1; DCHS1; DSCAML1; PCDH19; TIGIT; CDH4; PTPRM; PLXNB3; ROBO1; PCDH7; LOC100848799; LOC107131225; LOC786512; CDH26; FAT4; DSC3; DSC2; CDH7;…
GO:0043547	positive regulation of GTPase activity	biological_process	148//7286	8.52e-05	0.0347667	GMIP; ACAP3; ARHGAP25; WNT11; RP2; CCL25; SGSM3; TBC1D20; PREB; ELMOD3; NET1; CDC42EP2; RIC8A; ABR; RAB3GAP1; ARHGEF10L; MAPRE2; CDC42EP4; SNX18; LLGL1; TBC1D24; RGS3; ELMOD1; RAP1GAP; VAV1; ARFGAP3; CHN2; RABEP2; PKP4; SEMA4D; ARHGAP12; ARHGAP32; RGL3; DOCK8; AGAP2; DVL2; RABGAP1; SRGAP3; ACAP1; ARHGAP30; AXIN1; EZH2; SIPA1; OCRL; RASAL3; ARHGEF5; RAPGEF2; EVI5L; F2R; PREX2; RABEP1; AXIN2; LLGL2…
GO:0004714	transmembrane receptor protein tyrosine kinase activity	molecular_function	25//7286	8.97e-05	0.0347667	DDR2; DDR1; INSRR; FGFR1; RET; ERBB3; FLT1; FGFR4; KIT; KDR; EPHA2; IGF1R; FGFR3; INSR; FGFR2; TIE1; ERBB2; NTRK2; PDGFRB; PDGFRA; EPHB4; NTRK3; NTRK1; FLT4; ALK
GO:0034446	substrate adhesion-dependent cell spreading	biological_process	28//7286	9.22e-05	0.0347667	FERMT3; VAMP3; PARVA; RADIL; TYRO3; EPHB3; EPHA1; MICALL2; SRC; MERTK; FZD4; BVES; SFRP1; ITGA4; LAMC1; LAMB1; ABL1; PEAK1; ITGA8; ITGAV; NRP1; FERMT2; SRCIN1; KIF14; ILK; AXL; FER; LAMA5
GO:0048365	Rac GTPase binding	molecular_function	28//7286	9.22e-05	0.0347667	PAK4; PKN1; ARHGEF2; PAK6; DVL2; HACE1; SRGAP3; RCC2; NOXA1; OCRL; FLNA; PAK5; DVL3; CYFIP1; NCF2; SRGAP1; DOCK4; RALBP1; ARHGAP44; SBK2; CAV1; SRGAP2; PAK1; FMNL1; MTSS1L; NCKAP1; IQGAP1; PAK3
GO:0005794	Golgi apparatus	cellular_component	427//7286	0.000101618	0.0371692	TMEM130; ENTPD6; MTUS1; PMEL; RAB33B; SELENOK; GAK; ATP9B; CALU; SERPINB9; PSKH1; SLC35B2; RAB18; RAB7B; XYLT2; LRPAP1; RP2; MOSPD1; SGCE; ARFRP1; TMEM79; POMGNT1; AP1B1; AP2B1; QPCTL; RAB39B; CBLN3; ZDHHC20; NSG2; AP1M1; OBSL1; YKT6; SLC35C2; NOD2; SLC26A11; ABCA1; COPG1; CTTN; RABAC1; ACO1; DUSP26; RAB30; TFAP2A; CLN5; FASN; WDR77; CD74; TMED3; RAB3GAP1; NPY; CDIPT; AMFR; PPP1R15A; PLD2; AP3S1;…
GO:0045893	positive regulation of transcription, DNA-templated	biological_process	256//7286	0.000110856	0.0380072	PSRC1; NR1H2; SERTAD3; KMT2E; PPARA; USP21; CXXC1; PCID2; WNT11; KLF1; CITED4; LHX3; TFE3; MYOD1; CDKN1C; NIF3L1; HNF4A; SOX18; HMGA1; TFAP2A; CD74; ZSCAN21; SHC1; CALCOCO1; MAP2K3; RNF10; PPARD; NFE2L2; RARA; PRMT2; GATA5; OSR2; MTF1; TGFB1I1; ZBTB16; NFKBIA; DLX5; USP16; RELA; PDGFB; COL1A1; NDP; CITED2; SMARCD3; KLF15; NKX2-5; RNF20; ETS2; HAND1; IGF1; ANKRD49; HINFP; APBB1; FOXP3; FOXP1; CNBP…
GO:0070588	calcium ion transmembrane transport	biological_process	65//7286	0.00011176	0.0380072	CACNA1A; CACNG2; SLC25A25; TRPV2; PKD2; ATP2B3; TMC2; TRPV4; ATP13A1; ORAI3; TRPC3; ATP13A2; ORAI2; GRIN3A; ATP2A3; ATP2B2; SLC24A2; ASIC1; CACNA1G; ANXA6; TRPC7; CACNA1B; ITPR2; CACNA1F; RYR1; ITPR1; ITPR3; TRPC2; TRPC4; CACNB3; SLC8A1; SLC24A1; TRPV6; CALHM1; PKD1; ATP2C2; CACNB4; SLC8A2; TRPM4; ITGAV; CACNG4; DENND5A; CACNG5; SLC24A4; RYR2; TRPV5; NCS1; TRPV3; RYR3; PKD2L1; CACNA1S; CACNA1E; A…
GO:0044212	transcription regulatory region DNA binding	molecular_function	125//7286	0.000113355	0.0380072	MEN1; ARID5A; IKZF3; IRF3; THRA; WNT11; KLF1; ATF6B; TFE3; HNF4A; IRF5; SOX18; GABPB1; BCL11A; TFAP2A; MYBL2; CALCOCO1; RARA; GATA5; DLX5; RELA; KLF15; NKX2-5; HAND1; HDAC5; HINFP; ZNF350; GRHL1; FOXA3; HDAC1; GFI1; CREB3L2; SREBF1; SOX2; IRF7; TCF20; TAF2; IRF1; CDK5RAP2; ZNF335; GATA4; HNF1B; TBX21; SALL4; YY1; GLI2; GLI1; SMARCA2; TCF7; ZNF513; BCOR; ZBTB48; ZNF639; TP63; ZNF382; TCF7L2; KLF4;…
GO:0048407	platelet-derived growth factor binding	molecular_function	11//7286	0.000120685	0.0393713	COL2A1; COL3A1; PDGFB; COL1A1; COL4A1; COL6A1; COL1A2; PDGFRB; PDGFRA; PDGFA; COL5A1
GO:0017137	Rab GTPase binding	molecular_function	70//7286	0.000137773	0.043763	MICAL1; SGSM3; TBC1D20; RAB3GAP1; ADPRHL1; LLGL1; RUSC2; RPH3AL; MLPH; GRTP1; GOLGA5; TBC1D1; RIMS2; TBC1D10A; TBC1D10C; HACE1; RABGAP1; RAB29; MICALL2; UNC13D; EVI5L; RAB3GAP2; SGSM1; LLGL2; DENND1A; STXBP5; VPS52; MICALL1; YIPF2; SYTL4; TBC1D25; RUNDC1; TBC1D5; NPC1L1; TBC1D4; RBSN; ULK1; TBC1D30; ALS2; TBC1D12; BICDL2; TBC1D10B; TBC1D16; RHOBTB3; EVI5; RAB11FIP3; RAB11FIP1; SYTL1; MYRIP; SGSM2…
GO:0046872	metal ion binding	molecular_function	913//7286	0.000151451	0.0468742	S100B; PLA2G3; NARFL; GMIP; PON2; NR1H2; ARSK; FKBP10; KMT2E; CSRP1; PPARA; HDHD2; ZYX; IKZF3; TMLHE; OGDH; ATP9B; ACAP3; PELO; EIF2S2; C2; BTK; CALU; USP21; CXXC1; CSNK2B; PLCD4; ME3; PLCD1; AGO3; ALKBH2; TNNC1; THRA; COL2A1; XYLT2; MICAL1; ZFYVE27; RASGRP4; ZIM2; SUPT4H1; COL11A2; CMC1; LHPP; GART; LOC511498; MOCS1; PRICKLE3; CIAPIN1; POMGNT1; COX5B; CYP4V2; FEN1; RCN3; ALKBH7; RBCK1; CYP2B6; F…
GO:0018108	peptidyl-tyrosine phosphorylation	biological_process	57//7286	0.000173108	0.0522376	BTK; EPHA4; DDR2; FES; DDR1; PDGFB; DSTYK; ROR2; SRMS; INSRR; EPHB2; PTK2B; FGFR1; TYRO3; RET; ERBB3; EPHB3; EPHA1; WEE1; FLT1; PTPN6; HCK; FGFR4; ZAP70; KIT; KDR; ABL2; SRC; MERTK; CLK2; WEE2; EPHA2; IGF1R; FGFR3; INSR; RELN; JAK1; TEC; FGFR2; TIE1; PKDCC; ERBB2; TNK2; ABL1; PEAK1; NTRK2; EFEMP1; PDGFRB; PDGFRA; EPHB4; EPHA8; AXL; NTRK3; NTRK1; FLT4; FER; ALK
GO:0005216	ion channel activity	molecular_function	105//7286	0.000184469	0.0543082	GABRD; FXYD7; CACNA1A; KCND1; ASIC2; CNGA2; KCNA5; KCNB2; GRIA4; TRPV2; FXYD3; GRIK5; KCNH6; CHRNA9; GABRA6; TRPV4; GABRQ; SCNN1G; KCNF1; TRPC3; P2RX2; KCNA2; KCNC4; ZACN; GRIN3A; KCNH2; HCN3; KCNB1; CHRNB2; GRIK4; CACNA1G; SCN8A; KCNV1; GRIN2B; HTR3A; TRPC7; HCN1; CACNA1B; ITPR2; CACNA1F; CNGA3; CHRNB1; RYR1; SCN5A; ITPR1; CHRNG; ITPR3; TRPC2; TRPC4; GABRR1; KCNA4; KCNH1; KCNMA1; KCNS1; CHRND; K…
GO:0016301	kinase activity	molecular_function	231//7286	0.000224457	0.0645074	GAK; STK40; HK1; PLK3; BTK; PSKH1; AURKAIP1; PRKAG3; DGKD; CAMK2A; MAPK13; MARK4; PACSIN2; PIP4K2C; MAPK11; RPS6KL1; CDKN1C; EPHA4; MAPK1IP1L; XYLB; MST1; MVK; CSK; PRPS1; CAMK1G; FES; FASTK; IP6K3; GLYCTK; PHKG1; CAMKK2; JAKMIP2; STK33; ITPKA; PMVK; TSKS; ITPKC; MAPK8IP3; WDR83; MAP4K1; PNCK; UCK1; MAPK4; IP6K2; CKB; CKMT2; SHPK; DSTYK; CCNB1; PKLR; DOLK; CDK10; MAPK15; CAMKV; PAK4; PKN1; MAPKAP…
GO:0016310	phosphorylation	biological_process	235//7286	0.000298537	0.0838023	S100B; GAK; STK40; HK1; PLK3; DCAKD; BTK; PSKH1; AURKAIP1; PRKAG3; DGKD; CAMK2A; MAPK13; MARK4; PACSIN2; PIP4K2C; MAPK11; RPS6KL1; CDKN1C; EPHA4; MAPK1IP1L; XYLB; MST1; MVK; CSK; PRPS1; CAMK1G; FES; FASTK; IP6K3; GLYCTK; PHKG1; CAMKK2; JAKMIP2; STK33; ITPKA; PMVK; TSKS; ITPKC; MAPK8IP3; WDR83; MAP4K1; PNCK; UCK1; MAPK4; IP6K2; CKB; CKMT2; SHPK; DSTYK; PKLR; DOLK; CDK10; MAPK15; CAMKV; PAK4; PKN1;…
GO:0000977	RNA polymerase II regulatory region sequence-specific DNA binding	molecular_function	120//7286	0.000320876	0.0880259	IKZF3; TFDP2; MYOD1; SMAD5; CREB3L3; ZNF205; TFAP2A; RXRB; IER2; XBP1; RARA; GATA5; OSR2; JUNB; E2F6; NR1I3; RELA; IKZF5; ETS2; MXI1; DMRT1; CREM; ASCL2; CNBP; RBPJL; SREBF1; PHF12; DLX2; TBX5; FOSL2; MYOG; DMBX1; PBX1; GATA4; ARID3B; HNF1B; CUX2; PRDM14; LMX1A; KLF12; DLX1; NFKB2; RARG; GLI1; MEF2B; BCOR; TFCP2L1; GATA2; SNAI1; ACTN4; RFX2; DMRT2; MXD3; ARHGAP35; RORA; HHEX; GLIS2; BARHL1; MLXIP…
GO:0035924	cellular response to vascular endothelial growth factor stimulus	biological_process	18//7286	0.000329189	0.0882996	SHC1; MAP2K3; RELA; DLL4; FLT1; RAMP2; MAPK14; AKT1; EGR3; GAS1; PRKD2; ITGB1BP1; NRP1; MAPKAPK2; ERN1; FLT4; DAB2IP; NOTCH1
GO:0038191	neuropilin binding	molecular_function	16//7286	0.000390243	0.0993487	SEMA4A; SEMA4D; TAOK2; SEMA4C; SEMA7A; SEMA3B; SEMA5B; SEMA3D; ABL1; SEMA3A; SEMA5A; SEMA3G; SEMA3F; SEMA4F; PXN; SEMA4B
GO:0043087	regulation of GTPase activity	biological_process	49//7286	0.00041054	0.0993487	EPHA4; RAB3GAP1; VAV1; CHN2; RABGAP1; EPHB3; PLXNC1; EPHA1; SBF2; OCRL; RASAL3; ARHGEF5; EVI5L; RAB3GAP2; SYDE2; ARHGAP6; ARHGAP35; RASIP1; CRK; RASA1; BVES; RASA3; BCL6; PLXNB2; ALS2; TBC1D10B; EVI5; PLXND1; RASAL2; MTOR; RALBP1; PLXNB3; PROM2; RASAL1; ARHGAP44; ITGB1BP1; SIPA1L1; NTRK2; TSC1; ADAP1; FGD1; DGKI; PLXNB1; IQGAP1; SYNGAP1; LOC521224; SBF1; SYDE1; DAB2IP
GO:0090090	negative regulation of canonical Wnt signaling pathway	biological_process	58//7286	0.000416987	0.0993487	SFRP4; WNT11; TMEM131L; MST1; SDHAF2; MCC; GPC3; LRP4; SLC9A3R1; NKX2-5; HDAC1; ROR2; SOX2; NKD1; CDH2; AES; AXIN1; LZTS2; GLI1; FZD1; AXIN2; DRAXIN; TCF7L2; WWTR1; MAPK14; FOXO3; FERMT1; SFRP1; APC2; RAPGEF1; FRZB; WNT5B; PTPRO; SOX17; SIAH2; ANKRD6; SFRP5; APOE; DACT1; AMER1; NPHP3; MLLT3; GLI3; CSNK1A1; CAV1; APC; G3BP1; CYLD; JADE1; WNT5A; RBMS3; ZNRF3; NKD2; STK11; GREM1; DAB2IP; NOTCH1; LAT…
GO:0042472	inner ear morphogenesis	biological_process	37//7286	0.000425345	0.0993487	COL2A1; TFAP2A; ABR; DLX5; INSIG1; COL11A1; ROR2; CHRNA9; EPHB2; FGFR1; ATOH1; USH1G; GATA2; TMIE; FRZB; OTOP1; FGFR2; TIFAB; SIX1; MAFB; HMX3; ITGA8; PAX8; NR4A3; SOBP; CHRNA10; NTN1; WNT5A; NEUROG1; MYO7A; BCR; MYO15A; KCNQ4; WNT3A; GATA3; CHD7; ATP8A2
GO:0048010	vascular endothelial growth factor receptor signaling pathway	biological_process	14//7286	0.00042963	0.0993487	PTK2B; FLT1; VEGFD; KDR; MAPK14; BCAR1; VEGFA; VEGFC; PGF; PRKD2; NRP1; MAPKAPK2; FLT4; SULF1
GO:0051056	regulation of small GTPase mediated signal transduction	biological_process	14//7286	0.00042963	0.0993487	RAP1GAP; CHN2; SIPA1; ARHGAP18; ARHGAP26; RAP1GAP2; RALGAPA1; SIPA1L1; GARNL3; SIPA1L2; TSC2; SIPA1L3; RALGAPB; RALGAPA2
GO:0008013	beta-catenin binding	molecular_function	43//7286	0.000436226	0.0993487	CALCOCO1; SLC9A3R1; CTNNBIP1; CDHR5; CDH2; CHD8; AXIN1; HDAC6; TCF7; TCF7L2; RORA; KLF4; DVL1; FOXO3; DLG5; PROP1; ASH2L; APC2; SETD1A; SALL1; MED12L; DVL3; KANK1; MED12; TRPC4; BCL9L; SOX17; AMER3; DACT1; CTNND2; AMER1; KDM6B; GLI3; APC; CTNNA3; CXADR; BCL9; PXN; AR; ESR1; DACT2; PTPRT; TCF7L1
GO:0060070	canonical Wnt signaling pathway	biological_process	43//7286	0.000436226	0.0993487	SFRP4; WNT11; WNT2; SDC1; PLPP3; LRP4; NDP; NKX2-5; PYGO2; DVL2; TBXT; WNT10A; WNT7A; FZD3; GLI1; TCF7; FZD1; KLF4; DVL1; KDM6A; FZD4; SFRP1; PROP1; FRZB; DVL3; MED12; BCL9L; SOX17; SFRP5; FZD5; FZD2; FZD9; FRAT1; DIXDC1; WNT5A; RYR2; BCL9; WNT9B; LRP5; STK11; WNT3A; TCF7L1; FZD8
GO:0005509	calcium ion binding	molecular_function	288//7286	0.000523369	0.116988	S100B; EFEMP2; FKBP10; CLGN; CALU; PLCD4; PLCD1; TNNC1; RASGRP4; CDH16; THBS4; RCN3; CALB1; AIF1L; DLK2; ANXA5; SLC25A25; STIM1; EGFL7; CDH5; PLA2G2D1; PLA2G2D4; ARSA; MICU1; CDH18; AOAH; PCDH1; FBLN5; EHD1; FSTL1; CASQ2; CAMKK2; LRP4; S100A14; P4HTM; MASP1; PKD2; DLL4; TTYH1; ACTN1; SMOC1; ACTN2; ADGRL4; CDH8; RPH3AL; AOC1; EFHD2; MACF1; RASEF; ANXA13; SYT13; NID1; DNAH7; NKD1; CDH15; MATN2; CDH…
GO:0005516	calmodulin binding	molecular_function	66//7286	0.000534644	0.117335	CAMK2A; MYO1D; NOS2; CNGA2; CAMK1G; PHKG1; CAMKK2; SNTA1; CAMKV; MAPKAPK3; KCNN4; CDK5RAP2; FBXL2; TRPV4; CAMSAP1; MYH2; PLCB3; NGFR; MYO9B; MYO1C; MAPKAPK5; MYO1A; PYY2; MYO10; ASPM; PDE1B; MYO1E; MYH1; SLC8A1; CAMSAP3; NOS3; ADCY1; DAPK1; KCNH1; PDE1A; ATP5IF1; MYH10; MKNK2; MIP; MYLK; EPB41; SLC9A1; KCNN1; CALD1; MYO5A; AKAP5; MAP6; MBP; RYR2; EEF2K; MYO7A; MAPKAPK2; CAMSAP2; ATP2B4; NOS1; IQG…
GO:0031175	neuron projection development	biological_process	58//7286	0.000614211	0.131896	ZFYVE27; NCDN; PQBP1; NPY; EHD1; LAMB2; LRP12; CDK16; MATN2; CAMSAP1; HERC1; GDNF; MICALL2; L1CAM; RAPGEF2; RAB35; GDPD5; GALR2; DBNDD1; UBE4B; BLOC1S3; RASGRF1; MICALL1; SEMA7A; MECP2; UHMK1; CDNF; MYOC; SRF; CAMSAP3; ULK1; FSHR; CYFIP1; CNTNAP1; MAP4; MYH10; CYFIP2; CHL1; LAMB1; PTPRM; RGMA; ROCK1; CNTN2; MAP2; GPRIN1; ATCAY; MKL1; STMN4; LGI1; FRY; CAMSAP2; EPHA8; BICDL1; CLMN; ADGRF1; NLGN1; …
GO:0060068	vagina development	biological_process	9//7286	0.000622847	0.131896	TYRO3; LHX1; MERTK; BAX; WNT5A; AXL; LRP2; BAK1; ESR1
GO:0005262	calcium channel activity	molecular_function	43//7286	0.00070156	0.146003	CACNA1A; CACNG2; TRPV2; PKD2; TRPV4; TRPC3; GRIN3A; SLC24A2; CACNA1G; ANXA6; TRPC7; CACNA1B; ITPR2; CACNA1F; RYR1; ITPR1; ITPR3; TRPC2; TRPC4; CACNB3; SLC24A1; TRPV6; PKD1; TRPM4; CACNG4; DENND5A; CACNG5; SLC24A4; RYR2; TRPV5; TRPV3; RYR3; PKD2L1; CACNA1S; CACNA1E; PKD1L3; CACNB1; TRPM1; CACNA1I; CACNA1C; GRIN3B; SLC24A3; GRIN1
GO:0007411	axon guidance	biological_process	65//7286	0.000740323	0.150625	DPYSL2; EPHA4; TUBB3; KIF5C; EFNB1; DLX5; LAMB2; MAPK8IP3; VASP; USP33; SEMA6A; EPHB2; MATN2; CRMP1; B3GNT6; EPHB3; LMX1A; PLXNA4; L1CAM; EFNA3; ATOH1; GLI2; EPHB1; POU4F2; EFNA2; DRAXIN; VAX1; SLIT3; NGFR; CXCL12; ARHGAP35; DVL1; BOC; BMP7; UNC5C; PTPRO; RELN; MYH10; ISPD; CHL1; NRCAM; SEMA3A; SLIT1; CDH4; SEMA3F; NEO1; SEMA4F; ROBO1; CNTN2; GLI3; NR4A3; NFASC; KIF5B; NTN1; LGI1; SMAD4; WNT5A; F…
GO:0016459	myosin complex	cellular_component	32//7286	0.000748723	0.150625	MYO1D; CCDC102A; MYH2; MYH11; CGN; MYO1F; MYO9B; MYO1C; MYO1A; MYO10; MYO1E; MYH8; MYH1; MYH10; MYO5B; MYH4; CGNL1; MYO6; MYO5A; MYO7B; MYH7B; MYO7A; MYH14; MYO3A; MYO18B; MYO1H; MYO15A; MYO3B; MYO18A; MYH15; MYO5C; MYO16
GO:0016055	Wnt signaling pathway	biological_process	68//7286	0.000784114	0.155159	CSNK2B; SFRP4; WNT11; WNT2; TMEM198; CALCOCO1; TLE4; TGFB1I1; KLHL12; LRP4; SLC9A3R1; CTNNBIP1; NDP; WNT16; DDB1; CSNK1D; DVL2; CHD8; ETV2; AXIN1; WNT10A; LZTS2; CSNK1G3; WNT7A; FZD3; TCF7; FZD1; AXIN2; DRAXIN; PITX2; PTK7; TCF7L2; NLK; DVL1; FZD4; SFRP1; APC2; FRZB; DVL3; WNT5B; LGR4; SFRP5; AMOTL1; FZD5; FZD2; FZD9; AMOTL2; DIXDC1; CSNK1A1; CSNK1G1; APC; CYLD; WNT5A; FRAT2; LRRFIP2; FERMT2; GRK…
GO:0001085	RNA polymerase II transcription factor binding	molecular_function	33//7286	0.000837064	0.162964	ANKRD1; LHX3; HCLS1; XBP1; GATA5; HDAC5; MTDH; HDAC1; GSC; GATA4; TBXT; CREBBP; GATA2; KLF4; SRF; GATA1; PITX1; DACT1; SPEN; TEAD1; MIXL1; GATA6; WWP2; SMAD4; SPI1; TBX3; ZFPM1; TEAD3; AR; HDAC4; ZGLP1; GFI1B; GATA3
GO:2000463	positive regulation of excitatory postsynaptic potential	biological_process	11//7286	0.000863928	0.165525	NLGN3; STX1A; CUX2; NLGN2; WNT7A; RELN; SHANK1; NETO1; STX1B; NLGN1; SHANK3
GO:0030513	positive regulation of BMP signaling pathway	biological_process	21//7286	0.000880784	0.166118	PELO; CYR61; GPC3; GDF2; FBXL15; GDF5; BMPR2; NUMA1; CRB2; UBE2O; GATA6; NEO1; RBPJ; SMAD4; KCP; ILK; ZNF423; RNF165; BMP4; NOTCH1; SULF1
GO:0009887	animal organ morphogenesis	biological_process	40//7286	0.000915448	0.169813	THRA; E2F4; TCF21; GPC3; RELA; SFTPB; HOXA3; FLI1; NDST1; EPHB2; PBX1; VDR; HHIP; LHX4; MAPK3; SLIT3; PITX2; TP63; HHEX; PROP1; NOTCH2; INSR; MAPK1; BMP7; IGF2; VEGFC; FGFR2; GDF11; ASXL1; PDGFC; PDGFRA; NRP1; THRB; PAX9; TBX3; NEK8; BCL2; PALB2; GREM1; LAMA5
GO:0021915	neural tube development	biological_process	29//7286	0.000928515	0.169813	PKD2; NUP133; AMBRA1; TULP3; SALL4; ZFP36L1; GLI2; PLOD3; TCF7; FAM212A; DVL1; PLXNA2; KDM6A; EPHA2; SFRP1; MED12; DACT1; DCHS1; GRHL2; HES3; PKD1; IFT172; GLI3; WNT5A; ITPK1; TRIM71; CECR2; TBC1D32; NOTCH1
GO:0030054	cell junction	cellular_component	190//7286	0.000964201	0.173612	TNS4; FERMT3; GJC2; COLQ; CLDN7; NCAPH2; CBLN3; BAIAP2L2; TES; PKP3; CLDN12; NEU1; PDLIM4; TRIP6; WDR1; RABAC1; VAMP3; CDH5; TPRG1L; PPP1R13L; PCDH1; NECTIN4; GJA4; VAMP1; TGFB1I1; SNTA1; S100A14; JCAD; STX1A; PTPRN; ROGDI; SYNDIG1; FBLIM1; GRIA4; IP6K2; DSTYK; DDB2; SIGMAR1; GRIK5; CPLX3; SYNGR3; CLDN1; JUP; ACTN1; TRIM9; RNF112; CLDN11; VASP; GRB7; DPH1; SLC30A3; PACSIN1; CHRM4; PKP4; CCNF; CHR…
GO:0006812	cation transport	biological_process	41//7286	0.000978055	0.173612	STIM1; ASIC2; SLC30A7; SLC30A3; CHRNA9; SLC9A3; ATP13A1; TMCO3; ATP13A2; ANO10; ASIC1; CNGB1; CNGA3; CHRNB1; SLC9A5; SLC22A2; P2RX7; SLC30A4; SLC9A1; SLC9A4; CALHM1; ATP7B; TRPM4; SLC9A7; SLC9A2; TMEM63C; SLC9A8; SLC41A1; ATP7A; TRPM2; SLC22A1; ANO1; PKD2L1; TRPM6; P2RX3; SLC9C2; SLC41A3; SLC9B2; SLC41A2; HCN4; GRIN1
GO:0008285	negative regulation of cell proliferation	biological_process	143//7286	0.00103378	0.179328	MEN1; SFRP4; RERG; HNF4A; TES; MST1; SMARCB1; HMGA1; HSF1; TFAP2A; WDR77; CSK; LMNA; GPC3; ZBTB16; DUSP1; DDR1; SLC9A3R1; DNAJA3; PTH1R; DLL4; AMBRA1; TBRG1; FOXP3; ING4; TNFRSF9; ROR2; CYP1B1; RGCC; CDC73; TBX5; CDKN1A; IRF1; P3H2; INSM1; PTK2B; MYOG; PODN; VDR; CHERP; RASSF5; PTPN14; MTBP; GTPBP4; INPP5D; LZTS2; RAPGEF2; F2R; RARG; CYP27B1; SMARCA2; AXIN2; MAP2K1; SLIT3; SIRT6; NR2E3; NEURL1; P…
GO:0043410	positive regulation of MAPK cascade	biological_process	51//7286	0.00103997	0.179328	BNIP2; DHX33; CD74; DOK4; SHC1; TRAF7; JCAD; PDGFB; C1QTNF1; IGF1; CDK10; GPR37; NDST1; SOX2; CDON; FGFR1; RET; CDH2; PRKCE; CD4; FLT1; F2R; ALOX12B; MAPK8IP2; KIT; LPAR3; LEP; OSM; PSAP; FGFR3; INSR; HRAS; WWC1; IGF2; FGFR2; P2RX7; TLR9; ADRA1A; ROCK1; CCNQ; KSR2; RIPK1; SORBS3; KSR1; INS; EPHA8; PDGFA; GPER1; AR; FLT4; DAB2IP
GO:0008284	positive regulation of cell proliferation	biological_process	171//7286	0.00105969	0.180156	CD81; FGFR1OP; STX4; SINHCAF; CTSH; WNT2; DERL2; HCLS1; FZR1; HSF1; DDR2; WDR77; OSMR; XBP1; PPARD; RARA; OSR2; SDCBP; RELA; COL18A1; PDGFB; ROGDI; NKX2-5; TNC; PTH1R; IGF1; MAPK15; MVD; HOXA3; CNBP; HDAC1; BCL2L1; IL6R; HLX; SSBP3; RPRD1B; CDK3; INSM1; PTK2B; FGFR1; CEP131; PBX1; SIRT1; TBX2; ZNF703; IL34; TBXT; GDNF; EPHA1; NR2E1; EZH2; TIPIN; PTPN6; KRAS; CLEC11A; F2R; RARG; HBEGF; GLI2; FGFR4…
GO:0007160	cell-matrix adhesion	biological_process	43//7286	0.00109999	0.18441	ZYX; COL3A1; ITGA2B; LYPD5; NID1; FREM1; JAM3; ADAM9; MSLN; EMILIN1; L1CAM; ITGA2; COL13A1; ITGB4; NID2; ITGB3; CD34; HPSE; ITGA4; CTGF; ITGA10; SRF; COL5A3; ITGB2; ITGB5; TNXB; ITGA8; ITGAV; ITGB1BP1; TSC1; ITGA1; HOXD3; BCL2L11; FERMT2; ITGB8; TECTA; ILK; PXN; STRC; EMP2; SNED1; MKLN1; TIAM1
GO:0048786	presynaptic active zone	cellular_component	16//7286	0.00114947	0.186989	GAD1; VPS11; RIMS2; UNC13B; SLC17A7; PPFIA4; UNC13C; ERC1; UNC13A; PPFIA3; SLC32A1; BSN; ERC2; PCLO; RIMS1; RIMS4
GO:0021987	cerebral cortex development	biological_process	31//7286	0.00117662	0.186989	EMX2; COL3A1; BBS2; NPY; CDON; CDH2; TACC3; NR2E1; NDE1; ATOH1; MCPH1; ASPM; MDK; BAX; RELN; MKKS; ASCL1; TACC2; PTPRS; WDR62; BTBD3; TACC1; PAX5; NTRK2; TSC1; FAT4; CCDC85C; FOXP2; KIF14; AFDN; GRIN1
GO:0071456	cellular response to hypoxia	biological_process	37//7286	0.00119238	0.186989	HMOX1; SUV39H1; ANGPTL4; PPARD; LMNA; AQP3; VASN; PDGFB; TERT; HP1BP3; TBL2; FAM162A; BAD; RGCC; PRKCE; SIRT1; MGARP; PINK1; ZFP36L1; OPRD1; RORA; NPEPPS; HYOU1; SFRP1; EPAS1; VEGFA; PTGIS; MTOR; GATA6; NKX3-1; MDM2; UBQLN1; MDM4; SUV39H2; ADAM8; BCL2; TIGAR
GO:0048008	platelet-derived growth factor receptor signaling pathway	biological_process	19//7286	0.00119284	0.186989	PDGFB; SRC; SGPL1; ITGB3; RAPGEF1; MYO1E; BCAR1; ABL1; PDGFC; PTPN11; NR4A3; PDGFRB; CSRNP1; PDGFRA; NRP1; IQGAP1; PDGFA; ARID5B; FER
GO:0097192	extrinsic apoptotic signaling pathway in absence of ligand	biological_process	19//7286	0.00119284	0.186989	BAG3; ITM2B; EYA2; BAD; BCL2L1; CASP2; ERBB3; GSK3A; BOK; FOXO3; BAX; IL1B; MKNK2; ITGAV; LCN2; BCL2L2; BCL2L11; BCL2; BAK1
GO:0031012	extracellular matrix	cellular_component	85//7286	0.00121787	0.188465	COL6A2; COL2A1; COL3A1; WNT11; WNT2; THBS4; THSD4; FBLN5; TFIP11; COL1A1; NDP; RELL2; MFAP4; MMP19; CCDC80; COL11A1; NID1; CRISPLD2; MATN2; EMID1; VWA1; PHOSPHO1; ADAMTSL4; COL26A1; EMILIN1; LTBP3; ADAMTS1; NEPN; PTPRZ1; WNT7A; NID2; EMILIN2; COL6A1; THBS1; VWF; THBS2; TNR; LUM; COL10A1; ADAMTS9; FBN1; FBN2; CTGF; WNT5B; MYOC; BGN; ALPL; ADAMTSL2; RELN; F3; ACAN; ADAMTS2; GLG1; TNXB; ZP3; FGFR2; …
GO:0034765	regulation of ion transmembrane transport	biological_process	61//7286	0.00135019	0.203302	KCNJ11; CACNA1A; CACNG2; KCNJ10; KCNAB1; KCND1; ASIC2; KCNA5; KCNB2; KCNJ8; PKD2; SCN4B; KCNH6; KCNF1; KCNA2; KCNC4; KCNH2; HCN3; KCNB1; KCNJ3; CACNA1G; SCN8A; KCNV1; HCN1; CACNA1B; CACNA1F; SCN5A; CACNB3; CLIC6; KCNA4; CLIC5; KCNH1; KCNMA1; KCNS1; KCNV2; KCNG1; KCNJ15; CALHM1; SCN4A; KCNG4; KCNJ5; CACNG4; NEDD4L; KCNA1; CACNG5; WWP2; SCN10A; CACNA1S; CACNA1E; KCNS2; KCNC3; CACNB1; KCNH4; KCNG2; …
GO:0098978	glutamatergic synapse	cellular_component	116//7286	0.00135751	0.203302	STX4; PACSIN2; AP2B1; CALB1; CACNG2; EPHA4; NAPB; DBN1; ELAVL1; ABR; VAMP1; PPP2R1A; DLGAP4; RELA; LRFN5; ACTN1; CAMKV; LRRC4; SLC30A3; NPTX1; ATP2B3; EPHB2; VPS18; LRRTM3; PPP3CC; UNC13B; ABLIM3; GRASP; ATP2B2; WNT7A; EPHB1; DLGAP3; GSG1L; NTNG2; PPM1H; NAPA; CBLN2; MAPK14; DVL1; TNR; ITGB3; ADGRA1; FZD4; DRD2; DGKQ; ACTB; AP3D1; HRAS; GRM1; CTBP2; ADGRL3; PTPRO; ADCY1; SYNPO; ACAN; SORCS3; ARHG…
GO:0060021	palate development	biological_process	39//7286	0.00136439	0.203302	WFIKKN2; COL2A1; WNT11; OSR1; TCF21; TFAP2A; OSR2; DLX5; INSIG1; PYGO2; EPHB2; EPHB3; TBX2; MEOX2; BCOR; VAX1; MSC; SNAI1; SGPL1; DHRS3; SATB2; NPRL3; PKDCC; GDF11; HAND2; IFT172; FOXE1; GLI3; CSRNP1; PAK1IP1; PDGFRA; BNC2; PRDM16; TBX3; WNT9B; ACVR2B; ARID5B; FRAS1; CHD7
GO:0032793	positive regulation of CREB transcription factor activity	biological_process	8//7286	0.0014148	0.203302	CRTC2; TSSK4; RELN; CRTC1; PRKD2; CRTC3; ADGRF1; CAMK1D
GO:0098505	G-rich strand telomeric DNA binding	molecular_function	8//7286	0.0014148	0.203302	TERF1; RPA1; RPA2; TERF2IP; NABP2; POT1; TERF2; CTC1
GO:0098981	cholinergic synapse	cellular_component	8//7286	0.0014148	0.203302	DLGAP4; DLGAP3; CHRNB2; PRKCSH; NEFL; PLD1; CHRM2; CHRM1
GO:0005891	voltage-gated calcium channel complex	cellular_component	17//7286	0.0016003	0.227253	CACNA1A; CACNG2; CACNA1G; CACNA1B; CACNA1F; CACNB3; CACNB4; CACNG4; STAC3; CACNA1S; CACNA1E; CACNB1; CACNA2D2; CACNA1H; CACNA1I; CACNA2D4; CACNA1C
GO:0004713	protein tyrosine kinase activity	molecular_function	54//7286	0.00164945	0.230739	BTK; EPHA4; DDR2; CSK; FES; DDR1; DSTYK; ROR2; SRMS; INSRR; EPHB2; TYK2; PTK2B; FGFR1; TYRO3; RET; ERBB3; EPHB3; EPHA1; WEE1; FLT1; YES1; HCK; FGFR4; ZAP70; KIT; KDR; ABL2; SRC; MERTK; CLK2; WEE2; EPHA2; IGF1R; FGFR3; INSR; JAK1; TEC; FGFR2; TIE1; ERBB2; TNK2; ABL1; NTRK2; PDGFRB; PDGFRA; EPHB4; EPHA8; AXL; NTRK3; NTRK1; FLT4; FER; ALK
GO:0032147	activation of protein kinase activity	biological_process	43//7286	0.00168384	0.230739	WNT11; MST1; MAP2K3; PDGFB; PAK4; MAP3K14; RGCC; PAK6; STK10; AXIN1; NRK; STRADB; RPTOR; MAP2K1; NCKAP1L; TGFBR2; MAP3K2; PAK5; INSR; PRNP; EPO; SLK; MAP3K4; MAP3K3; CCNQ; SBK2; NKX3-1; MAP2K2; MAP3K19; WNK1; MAP3K8; NEK1; PAK1; CLSPN; SPDYA; KIF14; ACVR2B; PRKCD; EMP2; PAK3; PRKAG2; STK11; MAP2K7
GO:0003774	motor activity	molecular_function	55//7286	0.00168757	0.230739	MYO1D; KIF5C; CCDC102A; KIF24; MYH2; KIF18B; KIF2B; MYH11; CGN; MYO1F; MYO9B; KIF1C; MYO1C; KIF9; MYO1A; KIF13B; MYO10; MYO1E; MYH8; MYH1; KIFC2; KIF1A; MYH10; KIF12; KIF1B; MYO5B; MYH4; CGNL1; MYO6; MYO5A; KIF5B; DYNLRB1; KIF7; MYO7B; MYH7B; MYO7A; KIF19; DNAH12; KIF13A; MYH14; MYO3A; KIF21B; KIFC3; KIF14; KIF26B; MYO18B; MYO1H; MYO15A; MYO3B; MYO18A; KIF26A; MYH15; KIF23; MYO5C; MYO16
GO:0090051	negative regulation of cell migration involved in sprouting angiogenesis	biological_process	12//7286	0.00170878	0.230739	DLL4; HDAC5; MEOX2; STARD13; KLF4; THBS1; MMRN2; CARD10; ITGB1BP1; TBXA2R; SPRED1; NOTCH1
GO:0030097	hemopoiesis	biological_process	36//7286	0.001789	0.230739	FLCN; CIAPIN1; KIRREL3; ZBTB16; ROGDI; NKX2-5; HOXB4; GFI1; ZFP36L2; ETV2; SHB; SH2B3; RTKN2; GATA2; KIT; SGPL1; HHEX; CD34; SFRP1; EPAS1; RUNX1; MYO1E; CDK13; SPTA1; MKNK2; ASXL1; MIXL1; ZFAT; RBPJ; CDK6; FOXN1; NKAP; BCL2; WNT3A; CUL4A; BRCA2
GO:0005159	insulin-like growth factor receptor binding	molecular_function	10//7286	0.00180912	0.230739	SHC1; IGF1; YWHAG; INSR; IGF2; IRS1; SOCS2; PIK3R1; ARRB1; INS
GO:1902894	negative regulation of pri-miRNA transcription from RNA polymerase II promoter	biological_process	10//7286	0.00180912	0.230739	PPARA; PPARD; RELA; PDGFB; NFATC4; YY1; SRF; NFATC3; HDAC4; BMP4
GO:0001658	branching involved in ureteric bud morphogenesis	biological_process	25//7286	0.00183513	0.230739	TCF21; GPC3; CTNNBIP1; PKD2; PBX1; GDNF; LHX1; FGF2; SIX1; DCHS1; GZF1; PAX8; GLI3; FAT4; SMAD4; HOXA11; PAX2; ILK; ADAMTS16; WNT9B; BCL2; GREB1L; GREM1; BMP4; LAMA5
GO:0005245	voltage-gated calcium channel activity	molecular_function	25//7286	0.00183513	0.230739	CACNA1A; CACNG2; PKD2; TMC2; CACNA1G; CACNA1B; CACNA1F; RYR1; CACNB3; CALHM1; CACNB4; ITGAV; CACNG4; CACNG5; NCS1; CACNA1S; CACNA1E; CACNB1; CATSPER4; CACNA2D2; CACNA1H; CACNA1I; CACNA2D4; CACNA1C; CATSPER3
GO:0030199	collagen fibril organization	biological_process	25//7286	0.00183513	0.230739	COL2A1; COL3A1; COL11A2; DDR2; COL1A1; P4HA1; COL11A1; CYP1B1; ADAMTS14; LOXL2; PLOD3; LUM; COL12A1; SERPINF2; ACAN; ADAMTS2; TNXB; COL1A2; P3H4; SCX; LOX; MMP11; COL5A2; GREM1; COL5A1
GO:0048706	embryonic skeletal system development	biological_process	25//7286	0.00183513	0.230739	WNT11; MKS1; COL1A1; HOXA3; DLX2; SULF2; PBX1; HOXC5; TBXT; DLX1; DMRT2; HOXC9; HOXD9; HOXD1; ACVR2A; HOXA6; SCX; HOXC6; WNT5A; HOXB5; PCSK5; SLC35D2; BMP4; KIAA1217; SULF1
GO:0051260	protein homooligomerization	biological_process	92//7286	0.00201675	0.250961	SEPT4; DGKD; TMEM120A; ALAD; HMOX1; IDE; HSF1; KCTD11; KCND1; MICU1; ELAVL1; KCTD13; FLOT1; KCNA5; RAD52; KCNB2; C1QTNF1; CHMP2A; CLDN1; GSDMD; SHKBP1; LNX1; RASEF; KCNF1; PRF1; P2RX2; KCNA2; KCNC4; TWNK; TMCC1; EIF2AK3; EHD3; KCNB1; NACC1; KCTD10; KCNV1; ANXA6; OTOL1; VWF; KCTD21; B4GALT1; PRNP; PRMT8; TP53BP1; FGFRL1; BAX; C1QTNF2; SLC1A1; KCNA4; KCNMA1; ATP5IF1; KCNS1; KCNV2; KCNG1; CALHM1; KC…
GO:0005911	cell-cell junction	cellular_component	78//7286	0.00208256	0.252804	HPN; PACSIN2; FSCN1; NECTIN2; DBN1; WDR1; CSK; FLOT1; AQP3; DES; JCAD; PDXP; WASF2; PKD2; MLC1; JUP; ACTN1; MAPK15; VAV1; HEPACAM; PKP4; JAM3; DSP; FAT1; CDH2; ITGA5; PRKCG; TJP2; MICALL2; PTPN6; MYH2; RAPGEF2; COL13A1; FGFR4; ZAP70; NPHP1; KIT; ACTN4; LAT; PTK7; SH3KBP1; GJB3; PCDH12; FLNA; FZD4; PIKFYVE; DSG1; NECTIN1; AKT1; DAG1; MYO1E; TRPC4; ADGRL3; P2RX7; ADAM17; GRHL2; HEG1; SLC2A2; PTPRM;…
GO:0005201	extracellular matrix structural constituent	molecular_function	26//7286	0.0020862	0.252804	COL2A1; COL3A1; COL11A2; COL1A1; COL11A1; COL4A1; COL4A3; NCAN; FBN1; FBN2; VCAN; COL27A1; COL5A3; LAMC1; ACAN; LAMB1; COL1A2; BCAN; COL4A5; TECTA; COL5A2; COL4A4; FBN3; IMPG2; COL4A2; COL5A1
GO:0019901	protein kinase binding	molecular_function	172//7286	0.00209757	0.252804	ERRFI1; FGFR1OP; MICAL1; PRKAG3; AP1B1; DPYSL2; ATG13; RPS19; OSR1; HCLS1; CDC37; NOD2; CCND3; HSF1; TNIP1; ELAVL1; FAM83D; PPP1R15A; LIPE; MAPRE2; MAP2K3; STRIP1; KCNA5; MVP; RELA; BCL2L14; TICAM1; TSKS; TBL2; LLGL1; MAPK4; CNPPD1; TRAP1; CCNB1; MAPKAP1; MAVS; BAD; GRB7; BCL2L1; SREBF1; FBXW5; RGCC; CDKN1A; CDK5RAP2; CRY1; TOM1L2; CDC25A; DVL2; TRPV4; CSPG4; CDH2; CD4; EPHA1; GYS1; RCC2; PTPN6; …
GO:0017134	fibroblast growth factor binding	molecular_function	15//7286	0.00211533	0.252804	FIBP; RPS19; FGFR1; FGFR4; KL; THBS1; FGFR3; KLB; FGFRL1; GLG1; FGFR2; ITGAV; FGFBP3; GPC1; CEP57
GO:0003779	actin binding	molecular_function	143//7286	0.00224154	0.265261	TNS4; LSP1; ARPC1B; CORO2A; WIPF1; MICAL1; MYO1D; MSRB1; HCLS1; FSCN1; LRRC10; DBN1; NOD2; DMTN; WDR1; ALKBH4; PARVG; SYNPO2; SNTA1; FHL3; WASF2; GC; ACTN1; LMOD1; ACTN2; TPM1; VASP; MLPH; MACF1; PARVA; FLNB; FMNL3; EPS8L1; VPS18; SPTBN4; WHAMM; SHROOM3; ABLIM3; WASHC1; MYH2; MTSS1; MYH11; SHROOM1; SPTBN1; ACTN4; NRAP; PHACTR4; VILL; MYO1F; MYO9B; XIRP1; WIPF3; MYO1C; FLNA; UTRN; MYO1A; FCHSD1; S…
GO:0010923	negative regulation of phosphatase activity	biological_process	27//7286	0.00233631	0.266042	SH3RF2; MYO1D; TSKS; PCIF1; PPP1R35; PPP1R37; TMEM225B; CSRNP2; RRP1B; FKBP15; PPP1R27; CAMSAP3; ELFN1; ARFGEF3; PPP1R26; ELFN2; CNST; SH2D4A; MARF1; WNK1; CEP192; SYTL2; SPOCD1; SFI1; PKMYT1; ELL; SPRED1
GO:0030178	negative regulation of Wnt signaling pathway	biological_process	27//7286	0.00233631	0.266042	LRP4; CTNNBIP1; GSC; GRB10; NKD1; NFATC4; CHD8; LZTS2; DKK3; TSKU; NLK; SFRP1; APC2; FRZB; MED12; SOX17; SFRP5; DACT1; APCDD1; APC; RNF43; SIX3; TSC2; WWOX; ZNRF3; HIC1; NKD2
GO:0048538	thymus development	biological_process	27//7286	0.00233631	0.266042	CITED2; HOXA3; PBX1; EPHB3; MAPK3; MAP2K1; MAPK1; SRF; ABL1; CCNB2; SIX1; MAFB; CACNB4; HAND2; ASXL1; CTC1; FOXE1; MAP2K2; FOXN1; JARID2; BCL2L11; MAD1L1; RAG1; BCL2; LMO4; BRAF; GATA3
GO:0097110	scaffold protein binding	molecular_function	27//7286	0.00233631	0.266042	CDC37; NLGN3; HSP90AA1; KCNA5; TREM2; DSP; NCK2; KCNH2; KRT15; ADCY5; MAP2K1; CACNA1G; SRC; ITPR2; NOS3; IKBKB; TCOF1; UBTF; AKAP5; MDM2; DLL1; DLG4; PRKCA; CIT; CACNA1H; NLGN1; SHANK3
GO:0043524	negative regulation of neuron apoptotic process	biological_process	58//7286	0.00248391	0.27401	CACNA1A; BDNF; AMBRA1; BIRC5; MAG; BCL2L1; TYRO3; ERBB3; UNC5B; PRKCG; GDNF; KRAS; PINK1; DLX1; F2R; DRAXIN; BOK; XRCC2; BARHL1; WFS1; LGMN; RASA1; PPARGC1A; MECP2; DNAJC5; HRAS; MDK; BAX; NEFL; CHL1; PRKCI; CNTFR; APOE; SIX1; EN1; FZD9; CNTF; TOX3; ROCK1; TP73; NR4A3; KDM2B; ADAM8; LIG4; NRP1; TFAP2B; KIF14; AXL; RETREG1; BCL2; SYNGAP1; CLCF1; NTRK1; BRAF; ITSN1; CRLF1; OXR1; GRIN1
GO:0003707	steroid hormone receptor activity	molecular_function	34//7286	0.00250437	0.27401	NR1H2; PPARA; THRA; HNF4A; RXRB; PPARD; RARA; NR1I3; RORC; VDR; ESRRA; NR2E1; RARG; NR2E3; RORA; NR5A1; PAQR5; HNF4G; NR3C1; NR2F6; NR0B2; PGR; RXRA; ESRRG; PAQR7; NR4A3; NR2C2; ESRRB; NR6A1; ESR2; ABHD2; THRB; PAQR9; ESR1
GO:0005901	caveola	cellular_component	34//7286	0.00250437	0.27401	STX4; PACSIN2; CAVIN1; LIPE; FLOT1; LAMP1; MLC1; CAVIN3; CDH15; F2R; MYOF; HDAC6; MAPK3; SRC; TGFBR2; DLC1; BMPR2; BVES; INSR; SELE; MAPK1; TRPC4; SLC8A1; NOS3; KCNMA1; PTGIS; ADRA1A; IRS1; CAV1; FXYD1; NOS1; PXN; FLOT2; EMP2
GO:0005244	voltage-gated ion channel activity	molecular_function	59//7286	0.00251498	0.27401	KCNJ11; CACNA1A; CACNG2; KCNJ10; KCNAB1; KCND1; KCNA5; KCNB2; KCNJ8; PKD2; SCN4B; KCNH6; KCNF1; KCNA2; KCNC4; KCNH2; HCN3; KCNB1; KCNJ3; CACNA1G; SCN8A; KCNV1; HCN1; CACNA1B; CACNA1F; SCN5A; CACNB3; CLIC6; KCNA4; CLIC5; KCNH1; KCNMA1; KCNS1; KCNV2; KCNG1; KCNJ15; CALHM1; SCN4A; KCNG4; KCNJ5; CACNG4; KCNA1; CACNG5; SCN10A; CACNA1S; CACNA1E; KCNS2; KCNC3; CACNB1; KCNH4; KCNG2; CACNA1H; KCNJ13; KCND…
GO:0005249	voltage-gated potassium channel activity	molecular_function	43//7286	0.00251978	0.27401	KCNJ11; KCNAB1; KCND1; CNGA2; KCNA5; KCNB2; PKD2; KCNH6; KCNK5; KCNF1; KCNA2; KCNC4; KCNH2; HCN3; KCNB1; CNGB1; KCNV1; HCN1; CNGA3; KCNA4; KCNH1; KCNMA1; KCNS1; KCNV2; KCNG1; KCNG4; LRRC26; KCNE1; LRRC55; KCNA1; KCNT1; KCNS2; KCNE3; KCNC3; KCNH4; KCNG2; KCNQ4; KCND3; HCN2; KCNQ5; KCNG3; HCN4; KCNQ2
GO:0016567	protein ubiquitination	biological_process	200//7286	0.00254664	0.274458	DTX2; UBE2D1; FBXO6; SOCS4; DCAF15; NOSIP; ITCH; SPOP; FBXL14; UBE2F; RAB40C; FEM1A; KLHL36; PJA1; MARCH2; TRIM2; RNF114; KCTD11; CISH; KCTD13; RNF220; NFE2L2; TRAF7; ASB3; KLHL12; RCHY1; KLHDC8B; RNF20; UBA7; FBXL12; UBE2J2; DDB2; RNF8; DDB1; WSB2; TRIM9; TMEM129; RNF112; BIRC5; ASB2; FBXO32; UBE3D; LNX1; RNF34; KLHL18; CCNF; UHRF1; FBXW5; FBH1; MUL1; UBE2W; FBXL2; RNF31; ASB9; HACE1; SIRT1; ZYG…
GO:0019902	phosphatase binding	molecular_function	28//7286	0.0025833	0.274518	SH3RF2; PPP1R32; SLC9A3R1; TERF2IP; CRY1; SPTBN4; SBF2; PPP1R35; MAPK3; CSRNP2; MAPK1; PPP1R27; MAST2; PPP1R26; NFATC2; CNST; RCAN3; SH2D4A; WNK1; CEP192; PVRIG; TSC2; SYTL2; SFI1; DZIP3; ELL; SH3YL1; SPRED1
GO:0007528	neuromuscular junction development	biological_process	19//7286	0.00260181	0.274518	CACNG2; DNAJA3; LAMB2; TNC; COL4A1; UNC13B; P2RX2; DVL1; CACNB3; ALS2; CHRNA1; ERBB2; CACNB4; COL4A5; NTRK2; UNC13A; CACNB1; CACNA2D2; DCTN1
GO:0015629	actin cytoskeleton	cellular_component	87//7286	0.0026393	0.274518	STOML2; ARPC1B; CORO2A; WIPF1; AIF1L; MSRB1; FAM107A; TRMT10A; FSCN1; BAIAP2L2; DBN1; DDR2; SYNPO2; CDC42EP4; RARA; TARS; APBB3; PDXP; PDLIM7; PGM1; TPM1; FOXA3; PARVA; TAOK2; ARHGAP32; LIMA1; FILIP1; MPRIP; FLT1; MTSS1; USH1G; TMEM63B; KLHL17; ACTN4; KLHL14; CTNNA2; ARHGAP6; ARHGAP35; CRK; PALLD; FLNA; SPPL2B; RINL; TTC17; ACTB; DENND2A; CROCC; SYNPO; DAPK1; BCAR1; CLIC5; MYOZ1; ACACA; DDX58; PO…
GO:0005776	autophagosome	cellular_component	35//7286	0.00266091	0.274518	PIP4K2C; ATG9A; SRPX; TICAM1; MAP1LC3A; UBQLN4; MAPK15; USP33; ATP13A2; WASHC1; ATG14; RAB12; CALCOCO2; HTT; TBC1D25; TBC1D5; ULK1; IL1B; TBC1D12; TRIM21; TP53INP1; TP53INP2; FYCO1; STX17; UBQLN1; RAB24; VTI1A; C23H6orf106; SQSTM1; ATG9B; TBC1D14; WIPI2; MAP1LC3B; BECN1; ATG5
GO:0043401	steroid hormone mediated signaling pathway	biological_process	35//7286	0.00266091	0.274518	NR1H2; PPARA; THRA; HNF4A; RXRB; PPARD; RARA; NR1I3; RORC; VDR; ESRRA; NR2E1; RARG; NR2E3; RORA; NR5A1; PAQR5; HNF4G; BMP7; NR2F6; NR0B2; PGR; RXRA; ESRRG; PAQR7; NR4A3; NR2C2; ESRRB; NR6A1; ABHD2; THRB; GPER1; PAQR9; ESR1; BMP4
GO:0032012	regulation of ARF protein signal transduction	biological_process	13//7286	0.00272751	0.279004	CYTH2; ARFGEF2; IQSEC1; CYTH4; ARFGEF3; ARFGEF1; PSD4; IQSEC2; CYTH1; PSD3; PSD; IQSEC3; PSD2
GO:0042147	retrograde transport, endosome to Golgi	biological_process	36//7286	0.00281176	0.281966	ARFRP1; TRIM27; YKT6; RAB9A; VAMP3; CLN5; PLEKHJ1; SNX8; AP1S1; BET1L; STX6; GCC2; TBC1D10C; RAB29; WASHC1; VPS53; VPS52; RAB6A; PIKFYVE; TBC1D5; DENND2A; TBC1D10B; RHOBTB3; UBE2O; EVI5; TMEM87B; DENND5A; MAGEL2; RNF126; STX10; SNX1; VTI1A; GOSR1; PHETA1; ANKFY1; DCTN1
GO:0035097	histone methyltransferase complex	cellular_component	16//7286	0.00284991	0.281966	MEN1; CXXC1; PAXIP1; WDR5; ZNF335; KDM6A; ASH2L; SETD1A; KMT2B; CBX5; PRDM4; JARID2; KMT2A; SETD1B; KMT2D; KMT2C
GO:0048593	camera-type eye morphogenesis	biological_process	16//7286	0.00284991	0.281966	EPHB2; FAT1; COL8A1; YY1; AQP5; EPHB1; RING1; TENM3; COL8A2; NECTIN1; BMP7; IFT122; GDF11; GLI3; MFN2; BMP4
GO:0071526	semaphorin-plexin signaling pathway	biological_process	16//7286	0.00284991	0.281966	SEMA4A; SEMA4D; SEMA6A; PLXNC1; PLXNA4; SEMA4C; PLXNA2; FLNA; PLXNB2; SEMA3A; PLXND1; PLXNB3; NRP1; PLXNB1; ARHGDIA; PLXNA1
GO:0003713	transcription coactivator activity	molecular_function	98//7286	0.00309196	0.296094	USP21; ANKRD1; CITED4; MYOD1; SUPT7L; TFAP2A; CALCOCO1; RARA; PRMT2; TGFB1I1; PDLIM1; JUNB; USP16; CITED2; RNF20; HAND1; JUP; HINFP; MTDH; MTA1; ING4; MMS19; CBFB; GATA4; SS18; GMEB2; TCF3; MKL2; SMARCA4; MYSM1; MED20; ATXN7L3; CREBBP; MAML2; SMARCA2; BAP1; USP22; PITX2; ELF3; KAT5; WWTR1; SS18L2; MED14; TADA2B; PPARGC1A; FUS; RRP1B; WWC1; HYAL2; MED12; CTBP2; BRCA1; TRIM24; BCL9L; SOX17; ARNT; L…
GO:0035091	phosphatidylinositol binding	molecular_function	51//7286	0.00310121	0.296094	SNX29; SNX20; PLD2; FES; PXDC1; SNX4; SNX18; HS1BP3; SNX8; SNX15; GRB7; SNX21; PHF12; TULP2; ARHGAP32; TULP3; MITD1; TUB; SBF2; C2CD2L; SNX12; TULP1; SNX33; ITPR2; TLN1; NUMA1; ITPR1; AIDA; ITPR3; PRKCSH; MYO1E; SNX30; PLD1; HIP1R; SNX16; SNX22; SNX1; MCF2L; PASK; ARHGAP33; PITPNA; SH3PXD2A; PIK3C2B; SH3PXD2B; NOXO1; NISCH; PITPNM1; DAPP1; ESYT2; SH3YL1; TULP4
GO:0097009	energy homeostasis	biological_process	20//7286	0.00312571	0.296094	FLCN; C1QTNF9; PM20D1; AMPD2; TRPV4; PPARGC1A; ACACB; CRTC1; METRNL; MEX3C; NMU; NR4A3; EIF4G1; DLL1; PASK; LEPR; SGIP1; AMPD3; CRTC3; CD36
GO:0000083	regulation of transcription involved in G1/S transition of mitotic cell cycle	biological_process	7//7286	0.00321347	0.296094	E2F4; E2F6; HINFP; BACH1; NPAT; KLF11; BRD4
GO:0005677	chromatin silencing complex	cellular_component	7//7286	0.00321347	0.296094	SUV39H1; RRP8; SIRT1; SMARCA5; BAHD1; TNRC18; BAHCC1
GO:0032836	glomerular basement membrane development	biological_process	7//7286	0.00321347	0.296094	NID1; SULF2; COL4A3; NPHS1; MYO1E; COL4A4; SULF1
GO:0043497	regulation of protein heterodimerization activity	biological_process	7//7286	0.00321347	0.296094	HSF1; CDON; NRG1; BAX; BCL2; BAK1; DAB2IP
GO:0048251	elastic fiber assembly	biological_process	7//7286	0.00321347	0.296094	EFEMP2; THSD4; FBLN5; MFAP4; EMILIN1; MYH11; LOX
GO:0060687	regulation of branching involved in prostate gland morphogenesis	biological_process	7//7286	0.00321347	0.296094	SFRP1; BMP7; FGFR2; RXRA; HOXD13; ESR1; BMP4
GO:0001894	tissue homeostasis	biological_process	11//7286	0.0033605	0.304985	COL2A1; COL11A2; WWTR1; CD34; CTGF; ACACA; SCX; TP53INP2; TRIM32; ANKRD11; STK11
GO:0050868	negative regulation of T cell activation	biological_process	11//7286	0.0033605	0.304985	GPNMB; TNFAIP8L2; PELI1; VTCN1; LAG3; TIGIT; DUSP22; PAG1; LAX1; SOCS6; PTPN22
GO:0007229	integrin-mediated signaling pathway	biological_process	41//7286	0.00347202	0.3083	ZYX; FERMT3; COL3A1; ITFG1; ITGA2B; VAV1; PLEK; PTK2B; ITGA5; ITGA7; RCC2; ITGAD; ITGA2; ITGB4; LAT; SRC; ITGB3; TLN1; FERMT1; SEMA7A; ITGA4; CTGF; ITGA10; BCAR1; ITGB2; ITGB5; TEC; ABL1; FUT8; ITGAE; ITGA8; ITGAV; PTPN11; ITGB1BP1; ITGA1; NRP1; FERMT2; ITGB8; ILK; CIB4; LAMA5
GO:0006816	calcium ion transport	biological_process	61//7286	0.00347845	0.3083	SELENOK; RAMP3; CAMK2A; CACNA1A; CACNG2; STIM1; MICU1; PKD2; HOXA3; KCNN4; ATP2B3; TRPV4; VDR; GRIN3A; ATP2A3; ATP2B2; CYP27B1; SLC24A2; CHRNB2; CACNA1G; RAMP2; ANXA6; TRPC7; CACNA1B; ITPR2; CACNA1F; RYR1; ITPR1; ITPR3; TRPC2; TRPC4; NMUR1; CACNB3; SLC8A1; SLC24A1; CASR; P2RX7; TRPV6; PKD1; ATP2C2; CACNB4; SLC8A2; TRPM4; CACNG4; LETM1; CAV1; CACNG5; RYR2; TRPV5; RYR3; PRKCB; CACNA1S; CACNA1E; ATP…
GO:0030335	positive regulation of cell migration	biological_process	80//7286	0.00348958	0.3083	SELENOK; CD151; FERMT3; FGFR1OP; STX4; WNT11; SH3RF2; CTSH; FAM107A; MPZL1; TRIP6; VSIR; GPNMB; XBP1; CYR61; SDCBP; COL18A1; PDGFB; COL1A1; ARHGEF39; IGF1; GRB7; ROR2; SEMA4D; INSM1; PTK2B; RET; ZNF703; SUN2; NEDD9; EPHA1; FLT1; WASHC1; RRAS2; F2R; HBEGF; SNAI1; ACTN4; CXCL12; RHOD; THBS1; ITGB3; MYO1C; IGF1R; AKT2; INSR; HRAS; WNT5B; MYOC; BCAR1; IL1B; LAMB1; EDN1; ADAM17; FAM83H; LAMC2; CARMIL2…
GO:0008270	zinc ion binding	molecular_function	312//7286	0.0034992	0.3083	S100B; NR1H2; PEX10; DTX2; PPARA; CXXC1; THRA; ZADH2; SUPT4H1; PRICKLE3; QPCTL; CALB1; CPA5; RNPEP; ZMAT5; TRIM27; ZDHHC20; HNF4A; ALAD; SMPDL3A; SUV39H1; SETMAR; TES; IDE; MARCH2; TRIM2; DNPEP; TRIM54; AGBL5; ERAP2; RXRB; CA5B; TOP3A; ACMSD; L3MBTL2; PPARD; RARA; TRAF7; GATA5; CA3; KCMF1; USP16; RBM4; MYT1L; RNF207; NR1I3; RCHY1; IKZF5; DPP3; LITAF; ZMAT4; RNF8; MMP19; TRIM9; RORC; BIRC5; MTA1; …
GO:0008076	voltage-gated potassium channel complex	cellular_component	42//7286	0.00358455	0.311276	KCNAB1; CTTN; KCND1; KCNA5; KCNB2; STX1A; KCNF1; KCNA2; KCNC4; KCNH2; KCNMB3; KCNB1; KCNJ3; KCNV1; ABCC8; ABCC9; KCNA4; CNTNAP1; KCNH1; KCNMA1; KCNS1; KCNV2; KCNG1; KCNG4; KCNJ5; LRRC26; LRRC55; CNTN2; KCNA1; KCNIP1; AKAP9; KCNT1; KCNS2; KCNE3; KCNC3; KCNG2; KCNQ4; KCND3; KCNMB4; KCNQ5; KCNG3; KCNQ2
GO:0090630	activation of GTPase activity	biological_process	42//7286	0.00358455	0.311276	SGSM3; ADPRHL1; GRTP1; TBC1D1; TBC1D10A; ARHGEF16; TBC1D10C; RABGAP1; EPHA1; RCC2; EVI5L; SGSM1; RASGRF1; EPHA2; TBC1D25; RUNDC1; AKT2; TBC1D5; APC2; TBC1D4; TBC1D30; TBC1D12; TBC1D10B; TBC1D16; EVI5; ARHGAP42; SGSM2; RALGAPA1; TSC1; NDEL1; WNT5A; TBC1D14; RANGAP1; PLEKHG4; MTSS1L; ADPRH; TIAM1; TBCK; RALGAPB; RALGAPA2; USP6NL; SCRIB
GO:0035418	protein localization to synapse	biological_process	9//7286	0.00376086	0.319687	ASIC2; NLGN2; NPHS1; RELN; DLG4; SHANK1; BSN; PCLO; NLGN1
GO:0051011	microtubule minus-end binding	molecular_function	9//7286	0.00376086	0.319687	TUBGCP4; TUBGCP2; MACF1; TUBGCP3; CAMSAP1; NUMA1; TUBGCP6; CAMSAP3; CAMSAP2
GO:1903358	regulation of Golgi organization	biological_process	9//7286	0.00376086	0.319687	RAB33B; STX18; EHD3; RBSN; CAMSAP3; PDE4DIP; AKAP9; CAMSAP2; USP6NL
GO:0000407	pre-autophagosomal structure	cellular_component	14//7286	0.00384769	0.320301	ATG13; ATG101; ATG9A; STX12; ATG2B; BECN2; RB1CC1; ATG7; C23H6orf106; SQSTM1; ATG9B; WIPI2; VMP1; BECN1
GO:0004683	calmodulin-dependent protein kinase activity	molecular_function	14//7286	0.00384769	0.320301	CAMK2A; CAMK1G; CAMKK2; PNCK; CAMKV; MAPKAPK3; MAPKAPK5; DAPK1; MKNK2; MYLK3; MAPKAPK2; CAMK2G; MKNK1; CAMK1D
GO:0045773	positive regulation of axon extension	biological_process	14//7286	0.00384769	0.320301	ZFYVE27; TRPV2; MACF1; GOLGA4; POU4F2; LIMK1; NRG1; SEMA7A; MAP1B; SRF; CDH4; ISLR2; NTN1; CDKL5
GO:0045597	positive regulation of cell differentiation	biological_process	22//7286	0.00417048	0.344794	CYR61; JUNB; DLX2; INSM1; GDNF; DLX1; POU4F2; MAP2K1; HSF4; CTGF; BMP7; FGF2; SRF; SERPINF2; SOX17; NF2; NEUROD1; SOCS3; NEUROD4; AR; BMP4; GATA3
GO:0006814	sodium ion transport	biological_process	50//7286	0.00426028	0.349822	SLC13A4; ASIC2; SLC5A10; ATP1B3; SLC13A2; SLC5A11; SLC17A3; SCN4B; SLC5A12; SLC9A3; SCNN1G; SLC17A7; SLC13A5; ASIC1; SCN8A; ATP4B; SLC5A9; SCN5A; SLC5A3; SLC12A3; SLC8A1; SLC24A1; SLC9A5; SLC5A2; SLC6A8; SLC9A1; SLC9A4; SCN4A; SLC9A7; SLC9A2; SLC4A4; SLC9A8; SCNN1D; SLC20A2; SLC23A1; ASIC5; SCN10A; LOC531152; ATP1A3; FXYD1; ASIC4; CATSPER4; SLC9B2; SCNN1A; SLC6A15; CATSPER3; HCN4; SLC13A3; SLC4A1…
GO:0005581	collagen trimer	cellular_component	36//7286	0.00429611	0.349875	C1QTNF7; COL6A2; COL2A1; COL3A1; COLQ; C1QTNF9; COL11A2; COL18A1; COL1A1; C1QTNF1; MBL1; PCOLCE; COL11A1; COL15A1; COL4A1; COL8A1; C1QTNF3; EMILIN1; COL4A3; C1QTNF5; PLOD3; OTOL1; COL8A2; COL10A1; COL12A1; C1QTNF2; COL1A2; COL4A5; LOX; C1QTNF8; COL5A2; COL4A4; COL6A3; COL4A2; COL5A1; COLEC10
GO:0030336	negative regulation of cell migration	biological_process	51//7286	0.00431889	0.349875	FLCN; WNT11; SINHCAF; ABR; SLC9A3R1; RNF20; MAPK15; STK26; CYP1B1; TBX5; PODN; SRGAP3; TCAF1; EPHA1; GTPBP4; MIA3; NAV3; FUZ; STK24; DLC1; KLF4; FOXO3; DRD2; DLG5; SFRP1; DAG1; KANK1; ADARB1; MIIP; ARID2; TIE1; SRGAP1; TP53INP1; SLURP1; LDLRAD4; PLXNB3; ROBO1; SRGAP2; DPEP1; IGFBP5; ABHD2; SCAI; BCR; ARPIN; SERPINE1; NISCH; BCL2; CHRD; ARAP3; ZMYND8; SULF1
GO:0051091	positive regulation of sequence-specific DNA binding transcription factor activity	biological_process	52//7286	0.00437234	0.351279	WNT2; TRIM27; HCLS1; DDR2; PLPP3; NDP; PHB2; JUP; HDAC5; MAVS; COPS5; RGCC; DVL2; TCF3; SMARCA4; ARHGEF5; PINK1; FZD1; TRIM37; KIT; FZD4; PPARGC1A; PPRC1; AKT1; SRF; DDX58; IL1B; NEUROD2; CSF3; TRIM21; EDN1; TRIM15; JMY; FZD2; PPARGC1B; TRIM62; MYOCD; TRAF2; NEUROD1; PRKD2; TRIM32; NEUROG1; ESR2; MBTPS2; TRIM38; LRP5; ARID5B; HDAC4; NFAM1; TMEM173; WNT3A; ESR1
GO:0003281	ventricular septum development	biological_process	18//7286	0.00439443	0.351279	AP2B1; STRA6; CYR61; CITED2; TBX5; SALL4; PTK7; DNM2; SMAD6; NPRL3; LUZP1; HEG1; PAX8; MDM2; LRP2; LMO4; LTBP1; GATA3
GO:0017124	SH3 domain binding	molecular_function	39//7286	0.00478249	0.379784	WIPF1; MICAL1; ELMO2; HCLS1; SH3BP5L; ADAM12; WASF2; VASP; EFS; ADAM9; NOXA1; PTPN6; INPP5D; ELMO1; DENND1A; CBLC; DNM2; CRK; ARHGAP31; CBLB; PTPN12; ASAP1; ZNF106; SH3BP5; DNAJC6; SIRPA; ABL1; FUT8; CBL; MYPN; HIP1R; AKAP5; ADAM19; SGIP1; EVL; RUFY2; AFAP1L2; PTPN22; DAB2IP
GO:0070830	bicellular tight junction assembly	biological_process	15//7286	0.00501293	0.395482	WNT11; CLDN1; ARL2; MPP7; MICALL2; ACTN4; RAMP2; TBCD; MPP5; SRF; GRHL2; PDCD6IP; MARVELD3; FRMPD2; RAB13
GO:0098719	sodium ion import across plasma membrane	biological_process	12//7286	0.00510197	0.399893	SLC9A3; SLC8A1; SLC9A5; SLC9A1; SLC9A4; TRPM4; SLC9A7; SLC9A2; SLC9A8; SLC9C2; HCN2; HCN4
GO:0001843	neural tube closure	biological_process	42//7286	0.0051817	0.403522	SPINT1; MTHFD1; MKS1; RARA; ST14; CITED2; VASP; TULP3; DVL2; TBXT; SHROOM3; SALL4; FUZ; RARG; SEMA4C; PHACTR4; PTK7; ARHGAP35; GRHL3; KDM6A; SFRP1; MED12; IFT122; PLXNB2; ABL1; GRHL2; RGMA; IFT172; TSC1; MTHFR; WNT5A; ARID1A; KAT2A; SETD2; LRP2; TRIM71; LMO4; RALA; CECR2; CC2D2A; BMP4; SCRIB
GO:0006887	exocytosis	biological_process	44//7286	0.00540224	0.417999	SEC22B; YKT6; VAMP3; VAMP1; EXOC3; EXOC3L1; CPLX1; STX1A; LLGL1; CPLX3; RPH3AL; RIMS2; PRSS12; CDK16; TNFAIP2; EXOC6; SCAMP5; WASHC1; MIA3; EXOC8; SYTL4; RAB3A; MYH10; EXOC3L4; SYTL1; MYO5A; STX17; EXOC6B; EXOC7; SYTL3; SYT17; MICAL3; PAK1; SEC22C; SYTL2; STX3; VMP1; EXOC3L2; SYT8; SYT7; RIMS1; EXOC5; RIMS4; SCRN3
GO:0006366	transcription from RNA polymerase II promoter	biological_process	204//7286	0.00561585	0.431759	NR1H2; PPARA; IKZF3; IRF3; THRA; TFDP2; E2F4; LHX3; TFE3; MYOD1; HNF4A; DLX3; TCF21; CREB3L3; BCL11A; TFAP2A; RXRB; MEOX1; IER2; ZSCAN21; MYBL2; XBP1; SSBP2; NFE2L2; GATA5; OSR2; MTF1; DLX5; JUNB; RPAP1; NR1I3; NKX2-5; HAND1; HEYL; TBPL1; DMRT1; KLF6; GRHL1; FLI1; NEUROD6; RBPJL; CREB3L2; DLX2; SSBP3; HIF3A; TBX5; MAFG; ZNF131; FOSL2; IRF1; MYOG; DVL2; PBX1; GATA4; ARID3B; SIRT1; ESRRA; MAF; GTF2…
GO:0007346	regulation of mitotic cell cycle	biological_process	47//7286	0.00567022	0.433181	RPRM; CDKN1C; MST1; MAP2K3; MAP4K1; CDK10; BIRC5; PAK4; CDK11B; MAP3K14; STK26; PAK6; TAOK2; CDKN1A; SIRT1; STK10; NRK; STRADB; MAP2K1; STK24; TNIK; MAP3K2; PAK5; SLK; CDK19; PIM2; MAP3K4; ASCL1; MCIDAS; MAP3K3; SBK2; TP73; MAP2K2; CYLD; MAP3K19; MAP3K8; NEK1; PAK1; TTC28; IQGAP1; AFAP1L2; PAK3; INTS13; MAP2K7; SIK1; MAP4K4; MAP4K3
GO:0010628	positive regulation of gene expression	biological_process	158//7286	0.00586479	0.445227	HPN; HFE; AGR2; SERPINB9; AGO3; SFRP4; WNT11; RAMP3; CTSH; MAPK11; OSR1; MST1; PKP3; VSIR; RAB3GAP1; CALCOCO1; PPARD; NFE2L2; RARA; LMNA; GATA5; OSR2; DLX5; RNF207; PID1; PDGFB; C1QTNF1; WNT16; NKX2-5; TNC; PKD2; DLL4; IGF1; HINFP; FOXP3; RGCC; MAFG; RET; TRPV4; VDR; ERBB3; HNF1B; TBX21; MYOM1; CUX2; MAF; LRRC32; ETV2; WNT10A; YY1; EMILIN1; EIF2AK3; GSK3A; KRAS; RARG; GDF2; FGFR4; WNT7A; ATOH8; M…
GO:0017112	Rab guanyl-nucleotide exchange factor activity	molecular_function	20//7286	0.00591917	0.446547	RAB3GAP1; DENND2D; TRAPPC4; MADD; DENND1C; SBF2; ST5; RAB3GAP2; DENND1A; DENND2A; ALS2; DENND4B; DENND3; SMCR8; DENND2C; DENND6A; DENND5A; DENND6B; RIN3; SBF1
GO:0007169	transmembrane receptor protein tyrosine kinase signaling pathway	biological_process	54//7286	0.00604487	0.450872	DOK1; SLA; BTK; EPHA4; DDR2; BDNF; DOK4; CSK; DDR1; ROR2; SRMS; GRAP; INSRR; EPHB2; TYK2; RET; CSPG4; ERBB3; GRAP2; EPHB3; EPHA1; FLT1; YES1; HCK; EPHB1; ZAP70; KIT; KDR; ABL2; EPHA2; EPHA10; IGF1R; CLNK; INSR; JAK1; PILRA; TEC; ERBB2; TNK2; ABL1; CSF1; NTRK2; PDGFRB; PAG1; PDGFRA; LCP2; EPHB4; ROR1; EPHA8; NTRK3; NTRK1; SHC2; FLT4; ALK
GO:0042802	identical protein binding	molecular_function	409//7286	0.0060512	0.450872	S100B; HMG20A; PMEL; PON2; SELENOK; BNIP2; MIF; IKZF3; IRF3; BTK; C3H1orf50; CSNK2B; DCXR; COL2A1; NMNAT1; CAMK2A; TMEM79; PACSIN2; PIP4K2C; TUBG1; CASTOR1; PTPRG; USP2; TRIM27; NIF3L1; EPHA4; ALAD; ZNF3; APEH; IRF5; NONO; NECTIN2; NAB2; FHL2; MST1; STIM1; ANGPTL4; RAB9A; RABAC1; PTX3; HSF1; VSIR; TNIP1; ATG101; MICU1; VPS4B; TPRG1L; CAVIN1; KCTD13; TNFSF18; MVK; AMFR; ABCD1; PPP1R13L; CSK; SDC1;…
GO:0016328	lateral plasma membrane	cellular_component	26//7286	0.00608913	0.450914	CLDN7; CLDN12; PPP2R1A; CLDN1; ACTN1; ARL2; DVL2; ERBB3; AXIN1; C1QTNF5; ANK3; DVL1; TBCD; MYO1C; TACSTD2; BVES; MYO1A; PTPRO; VANGL1; NSG1; APC; MTCL1; CLDN15; IQGAP1; NKD2; RAB13
GO:0006325	chromatin organization	biological_process	64//7286	0.00613149	0.451282	MEN1; USP21; SUPT4H1; BABAM1; MUM1; SUV39H1; SETMAR; SMARCB1; RBBP7; L3MBTL2; PRMT6; HMG20B; BRD2; USP16; RNF20; NUP133; ASF1B; LAS1L; VPS72; HDAC5; RNF8; EYA2; PKN1; BUD23; ING4; HDAC1; EHMT1; UHRF1; WDR5; LOXL2; SIRT1; RIOX1; SMARCA5; CHD8; SMARCA4; ATXN7L3; HDAC6; BAP1; USP22; HDAC7; COPRS; CDAN1; UBN1; DNMT1; SMARCD2; ZNF462; DOT1L; ING3; SUV39H2; LOC101906870; SETD7; NUCKS1; KMT5B; ABRAXAS1;…
GO:0006811	ion transport	biological_process	220//7286	0.00635179	0.464663	SELENOK; GABRD; CALHM2; FXYD7; SLC39A3; TMEM175; KCNJ11; CACNA1A; CACNG2; KCNJ10; CLCN7; SLC26A11; KCNAB1; STIM1; MFSD5; KCND1; MICU1; ASIC2; CNGA2; SFXN4; SLC5A10; KCNA5; KCNB2; ATP1B3; KCNJ8; SLC30A7; SLC5A11; ATP6V1D; GRIA4; TRPV2; PKD2; TCIRG1; TTYH1; FXYD3; GRIK5; SLC39A4; SCN4B; SLC30A3; KCNH6; SLC39A13; CHRNA9; ATP2B3; KCNK5; SLC5A12; GABRA6; SLC9A3; ATP6V0E2; SLC26A8; TRPV4; GABRQ; SCNN1G…
GO:0001649	osteoblast differentiation	biological_process	36//7286	0.00639273	0.464841	WNT11; FHL2; TMEM119; CYR61; DLX5; JUNB; GDF10; COL1A1; SOX2; CBFB; SP7; GLI2; GDF2; GLI1; SNAI1; WWTR1; ADAR; EPHA2; MEF2D; SFRP1; DHH; AKT1; MYOC; IGF2; LGR4; BMP6; TP53INP2; SOX8; LOC101906870; IGFBP5; RSPO2; WWOX; AMELX; CHRD; WNT3A; BMP4
GO:0005251	delayed rectifier potassium channel activity	molecular_function	10//7286	0.00653508	0.472347	KCNA5; KCNB2; KCNH2; KCNB1; KCNH1; KCNS1; KCNG1; KCNG4; KCNA1; KCNG3
GO:0005158	insulin receptor binding	molecular_function	13//7286	0.00690854	0.478989	SHC1; SNX4; IGF1; GRB10; IGF1R; IGF2; IRS1; PTPN11; SNX1; PIK3R1; ENPP1; INS; IRS2
GO:0035725	sodium ion transmembrane transport	biological_process	39//7286	0.0069268	0.478989	ASIC2; SLC17A3; PKD2; SCN4B; SCNN1G; SLC17A7; HCN3; SLC24A2; ASIC1; CACNA1G; SCN8A; HCN1; SCN5A; SLC8A1; SLC24A1; CNNM4; SCN4A; SLC8A2; SLC20A1; SLC9A8; SLC41A1; SCNN1D; SLC24A4; SLC17A4; SLC20A2; SLC23A1; ASIC5; SCN10A; PKD2L1; ASIC4; CACNA1H; CACNA1I; SLC9B2; SCNN1A; HCN2; HCN4; SLC4A11; SLC24A3; SLC34A3
GO:0010468	regulation of gene expression	biological_process	99//7286	0.00711253	0.478989	NARFL; PPARA; STK40; EMX2; COL2A1; MAPK13; MAPK11; MYOD1; ACO1; DDX19A; NFKBIA; DDX19B; USP16; MAPK8IP3; KLF15; MAPK4; IGF1; HINFP; MAPK15; CDK11B; SOX2; IRF1; ZNF335; CDK3; INSM1; FGFR1; AFF2; PRDM14; CHD8; GDNF; LMX1A; ICK; ATRAID; EZH2; ZFP36L1; LHX1; RARG; MAPK7; TSKU; MAPK3; MAPK12; SART3; TGFBR2; ZBTB7B; MAPK14; NLK; KDM6A; DNMT3B; MECP2; HOXD9; DNMT1; SATB2; MAPK1; SORT1; RELN; DNMT3A; POF…
GO:0001517	N-acetylglucosamine 6-O-sulfotransferase activity	molecular_function	6//7286	0.0072983	0.478989	CHST4; CHST1; CHST7; CHST3; CHST2; CHST6
GO:0003337	mesenchymal to epithelial transition involved in metanephros morphogenesis	biological_process	6//7286	0.0072983	0.478989	GDNF; SALL1; PAX8; SIX2; GREM1; BMP4
GO:0007256	activation of JNKK activity	biological_process	6//7286	0.0072983	0.478989	MAP3K11; ERCC6; TNIK; MAP3K9; MAP3K21; MAP3K10
GO:0009931	calcium-dependent protein serine/threonine kinase activity	molecular_function	6//7286	0.0072983	0.478989	CAMK2A; MAPKAPK3; MAPKAPK5; MKNK2; MAPKAPK2; MKNK1
GO:0010863	positive regulation of phospholipase C activity	biological_process	6//7286	0.0072983	0.478989	FGFR1; FLT1; ABL2; HRAS; PDGFRB; ESR1
GO:0043267	negative regulation of potassium ion transport	biological_process	6//7286	0.0072983	0.478989	KCNA5; CASQ2; ACTN2; PTK2B; NOS3; NOS1
GO:0043551	regulation of phosphatidylinositol 3-kinase activity	biological_process	6//7286	0.0072983	0.478989	WDR91; PIK3R6; PIK3R3; PIK3R2; PIK3R1; PIK3R5
GO:0046600	negative regulation of centriole replication	biological_process	6//7286	0.0072983	0.478989	CDK5RAP2; TRIM37; RBM14; MDM1; KAT2A; KAT2B
GO:0048806	genitalia development	biological_process	6//7286	0.0072983	0.478989	TIFAB; PKD1; PTPN11; WNT5A; NEUROG1; CHD7
GO:0050998	nitric-oxide synthase binding	molecular_function	6//7286	0.0072983	0.478989	CD74; SNTA1; ACTB; CAV1; ATP2B4; SLC6A4
GO:0061371	determination of heart left/right asymmetry	biological_process	6//7286	0.0072983	0.478989	CITED2; HAND1; TBXT; CER1; HAND2; MEGF8
GO:0060976	coronary vasculature development	biological_process	17//7286	0.00732684	0.478989	AP2B1; GPC3; NDST1; APLNR; TAB1; PTK7; DNM2; SMAD6; MYH10; PLXND1; APLN; ZBTB14; MEGF8; LRP2; PCSK5; BMP4; LTBP1
GO:0001784	phosphotyrosine binding	molecular_function	22//7286	0.00733928	0.478989	SHC1; VAV1; PTPN6; YES1; MAPK3; ZAP70; ABL2; SH3BP2; CBLC; CRK; PIK3R3; RASA1; MAPK1; CBLB; ABL1; CBL; IRS1; PTPN11; LDLRAP1; PIK3R1; SOCS3; SHC3
GO:0004896	cytokine receptor activity	molecular_function	22//7286	0.00733928	0.478989	IL22RA1; CD74; OSMR; IFNGR1; IL4R; IL6R; CSF2RB; IFNLR1; MPL; IL13RA2; CX3CR1; IL9R; F3; IL12B; CNTFR; IL20RA; PRLR; IL11RA; LEPR; IL2RB; LIFR; CSF2RA
GO:0005267	potassium channel activity	molecular_function	42//7286	0.00734127	0.478989	TMEM175; KCNJ10; KCND1; KCNA5; KCNB2; PKD2; KCNN4; KCNH6; KCNK5; KCNF1; KCNA2; KCNC4; KCNH2; HCN3; KCNB1; KCNV1; HCN1; ABCC8; ABCC9; KCNA4; KCNH1; KCNMA1; KCNS1; KCNV2; KCNK17; KCNG1; KCNK12; KCNG4; KCNA1; KCNK10; KCNS2; KCNC3; KCNH4; KCNG2; KCNK4; KCNQ4; KCND3; HCN2; KCNQ5; KCNG3; HCN4; KCNQ2
GO:0005178	integrin binding	molecular_function	46//7286	0.00773166	0.492377	CD81; CD151; FERMT3; COL3A1; THBS4; GPNMB; PLPP3; FBLN5; CYR61; LAMB2; IGF1; ACTN1; WISP2; JAM3; ADAM9; ITGA5; S1PR3; COL4A3; ICAM5; CXCL12; THBS1; VWF; ITGB3; NRG1; UTRN; TLN1; SEMA7A; FBN1; CTGF; FGF2; EDIL3; IGF2; IL1B; ICAM4; ADAM17; ITGAV; COL16A1; ITGB1BP1; LCP1; FRMD5; LGALS8; FAP; WISP3; NISCH; EMP2; LAMA5
GO:0008237	metallopeptidase activity	molecular_function	69//7286	0.00774769	0.492377	RNPEP; NLN; IDE; DNPEP; AGBL5; ERAP2; ADAM12; CNDP2; DPP3; THOP1; MMP19; ADAMTS14; COPS5; ADAMTS15; ADAMTS3; ADAM9; CNDP1; MYSM1; ADAMTS8; ADAMTS5; ADAMTS1; ADAMTS18; NPEPPS; ECE2; TRHDE; ADAMTS9; LVRN; ADAMTS10; LNPEP; ADAMTS19; ADAMTS2; ECE1; ADAMTS20; ADAM17; MIPEP; ADAM33; TLL2; AMZ1; MMP17; ECEL1; DPEP1; AMZ2; ACE2; ADAM8; ACY1; ERAP1; ADAM11; PAPPA2; MBTPS2; MEP1A; MMP25; ADAM20; ADAM19; MM…
GO:0071805	potassium ion transmembrane transport	biological_process	69//7286	0.00774769	0.492377	HPN; TMEM175; KCNJ11; KCNJ10; KCNAB1; KCND1; CNGA2; KCNA5; KCNB2; PKD2; KCNN4; KCNH6; KCNK5; SLC9A3; KCNF1; KCNA2; KCNC4; KCNH2; HCN3; KCNMB3; KCNB1; CNGB1; KCNV1; HCN1; CNGA3; ABCC8; ABCC9; SLC12A5; KCNA4; SLC9A5; KCNH1; KCNMA1; KCNS1; KCNV2; KCNK17; KCNG1; KCNK12; SLC1A3; SLC9A1; SLC9A4; KCNG4; LRRC26; KCNE1; SLC9A7; SLC9A2; LRRC55; KCNN1; LOC615792; KCNA1; SLC9A8; KCNK10; PKD2L1; KCNT1; SLC9C2…
GO:0015250	water channel activity	molecular_function	8//7286	0.00775042	0.492377	AQP5; AQP2; AQP4; AQP8; MIP; AQP9; AQP6; AQP11
GO:0071625	vocalization behavior	biological_process	8//7286	0.00775042	0.492377	NLGN3; BRINP1; CELF6; SHANK2; DLG4; SHANK1; NRXN2; SHANK3
GO:0042391	regulation of membrane potential	biological_process	47//7286	0.00780371	0.493167	KCNJ11; CACNA1A; CACNG2; KCNJ10; SLC26A11; ASIC2; CNGA2; KCNA5; GRIK5; ACTN2; KCNH6; RIMS2; SLC26A8; KCNH2; HCN3; CHRNB2; ASIC1; CACNA1G; CNGB1; HCN1; BVES; CNGA3; CHRNB1; KCNH1; KCNMA1; CHRND; CHRNA1; CHRNE; GRIK3; PIEZO2; CACNB4; TRPM4; NTSR2; NEDD4L; KCNA1; KIF5B; WWP2; SLC26A9; PIEZO1; KCNH4; CACNA1H; SLC26A10; HCN2; RIMS1; HCN4; RIMS4; GRIN1
GO:0060041	retina development in camera-type eye	biological_process	31//7286	0.00797652	0.501462	CALB1; LAMB2; TUB; NR2E1; CLCN2; LHX1; RARG; POU4F2; ZNF513; NR2E3; MERTK; TULP1; MFRP; LPCAT1; NECTIN1; RPGRIP1; BAX; GNAT1; GNB1; MYH10; IFT140; SOX8; NTRK2; TGIF2; ACHE; DLL1; MDM1; GRM6; TBC1D32; LAMC3; CHD7
GO:0016477	cell migration	biological_process	89//7286	0.00804049	0.502865	CD151; SLA; TMEM18; ELMO2; FSCN1; FAM83D; KCTD13; SDC1; FES; RASGEF1A; JUP; PAK4; PTPRF; USP33; PAK6; GRAP; FMNL3; JAM3; TYK2; CDH2; GRAP2; EPHB3; FLT1; NCK2; EMILIN1; L1CAM; NDE1; GSK3A; YES1; HCK; ELMO1; HBEGF; FGFR4; ZAP70; SNAI1; PTK7; SH3KBP1; SRC; ERG; ARHGAP35; PODXL; THBS1; EPHA2; NRG1; PROP1; PAK5; WWC1; CTGF; SDC3; BRAT1; RELN; JAK1; BCAR1; LAMC1; IL12B; TNK2; FUT8; DCHS1; PEAK1; NFATC2…
GO:0001570	vasculogenesis	biological_process	32//7286	0.00828167	0.515279	TMEM100; SOX18; PAXIP1; JUNB; CITED2; NKX2-5; AGGF1; APLNR; TBXT; ZFP36L1; GDF2; HDAC7; PITX2; RAMP2; TGFBR2; SGPL1; RASIP1; HHEX; RASA1; EPHA2; FZD4; MYO1E; SOX17; HEG1; MYOCD; NTRK2; CAV1; GJC1; CUL7; ZMIZ1; MYO18B; SETD2
GO:0016358	dendrite development	biological_process	18//7286	0.00842783	0.516387	TRAPPC4; KLHL1; GRIN3A; TULP1; IGSF9; MECP2; MAP1B; RELN; SCARF1; MAP2; FLRT1; GHRL; NRP1; SYNGAP1; PAK3; MCF2; DAB1; SS18L1
GO:0017157	regulation of exocytosis	biological_process	18//7286	0.00842783	0.516387	STX4; RAB40C; RAB26; RAB15; SEPT5; STX1A; RAB3C; LLGL1; RPH3AL; RIMS2; LLGL2; STXBP5; RAB40B; RAB3A; RAB3B; RALA; PCLO; LGI3
GO:0035019	somatic stem cell population maintenance	biological_process	18//7286	0.00842783	0.516387	VPS72; ASCL2; SOX2; ZFP36L2; NR2E1; WNT7A; GATA2; ZHX2; SFRP1; BCL9L; RBPJ; LIG4; SPI1; BCL9; PRDM16; LRP5; BRAF; CUL4A
GO:0031338	regulation of vesicle fusion	biological_process	24//7286	0.00861477	0.525176	SGSM3; ADPRHL1; GRTP1; TBC1D1; TBC1D10A; TBC1D10C; RABGAP1; EVI5L; SGSM1; TBC1D25; RUNDC1; TBC1D5; TBC1D4; TBC1D30; SLAMF1; TBC1D12; TBC1D10B; TBC1D16; EVI5; SGSM2; TBC1D14; ADPRH; TBCK; USP6NL
GO:0009190	cyclic nucleotide biosynthetic process	biological_process	14//7286	0.00869829	0.527603	NPR1; ADCY6; ADCY5; ADCY9; GUCY2D; GUCY2F; ADCY1; ADCY3; ADCY7; NPR2; LOC531747; ADCY10; GUCY1B1; ADCY2
GO:0031490	chromatin DNA binding	molecular_function	35//7286	0.00906188	0.546908	THRA; MYOD1; HSF1; XBP1; RARA; RELA; GRHL1; INSM1; MYOG; PRDM14; EZH2; ATOH1; HR; BAP1; VAX1; PITX2; ACTN4; GRHL3; FOXO3; KDM6A; PPARGC1A; SRF; GATA1; BCL6; ANKLE1; RXRA; PER1; GRHL2; SUZ12; NKAP; THRB; CLOCK; H2AFY; KDM3A; NOTCH1
GO:0004707	MAP kinase activity	molecular_function	11//7286	0.0094168	0.551775	MAPK13; MAPK11; MAPK4; MAPK15; MAPK7; MAPK3; MAPK12; MAPK14; NLK; MAPK1; MAPK9
GO:0043171	peptide catabolic process	biological_process	11//7286	0.0094168	0.551775	RNPEP; ERAP2; TPP1; NPEPPS; TRHDE; LVRN; LNPEP; ERAP1; ANPEP; RNPEPL1; ADAMTS13
GO:0043195	terminal bouton	cellular_component	11//7286	0.0094168	0.551775	AP1S1; PRSS12; UNC13B; UNC13C; AP3D1; RAB3A; KCNMA1; PFN2; NTRK2; UNC13A; AAK1
GO:0045725	positive regulation of glycogen biosynthetic process	biological_process	11//7286	0.0094168	0.551775	IGF1; GCK; AKT2; INSR; AKT1; C1QTNF2; IGF2; IRS1; PPP1R3G; INS; IRS2
GO:0046579	positive regulation of Ras protein signal transduction	biological_process	11//7286	0.0094168	0.551775	RASGRP4; RASGEF1A; IGF1; SHOC2; NRG1; NOTCH2; EPO; CSF1; DGKI; NTRK1; NOTCH1
GO:0060997	dendritic spine morphogenesis	biological_process	11//7286	0.0094168	0.551775	EPHB2; EPHB3; WNT7A; EPHB1; HDAC6; WASL; CTNND2; DLG4; SHANK1; PAK3; SHANK3
GO:0005543	phospholipid binding	molecular_function	37//7286	0.00947763	0.552657	BAIAP2L2; MAP1LC3A; TICAM2; TREM2; BAD; PACSIN1; SPTBN4; UNC13B; SPTBN1; MYOF; ARHGAP35; SYTL4; NR5A1; UNC13C; PSAP; ARHGAP26; F3; PRKCI; APOE; SPTB; PSD4; CARMIL2; RASAL1; ARHGAP44; PTAFR; HIP1R; SYTL3; MBP; UNC13A; AMPH; SGIP1; LOC521224; PSD; PSD2; APOB; F10; PREX1
GO:0001934	positive regulation of protein phosphorylation	biological_process	71//7286	0.00968321	0.56193	MIF; FLCN; C3; MST1; CCND3; CD74; GPNMB; FLOT1; HSP90AA1; CYR61; CAMKK2; MAVS; CSNK1D; SEMA4D; FBH1; CDON; PRR5; RSPO1; DVL2; SIRT1; CD4; IL34; AXIN1; KRAS; PINK1; ATG14; FZD1; MAPK3; AXIN2; DVL1; PIK3R3; TNIK; AKT2; SEMA7A; INSR; HRAS; AKT1; DVL3; FGF2; BRAT1; CARD14; VEGFA; IGF2; CLIP3; IL1B; P2RX7; ERBB2; ACVR2A; ABL1; ADAM17; MTOR; PROM2; THPO; FAM20A; NKX3-1; WDFY2; ARRB1; RB1CC1; PRR5L; WNT…
GO:0098609	cell-cell adhesion	biological_process	40//7286	0.00996269	0.575382	ELMO2; PKP3; SHC1; ESAM; PLPP3; CYR61; FBLIM1; TTYH1; JUP; PKP4; DSP; FAT1; LIMS2; COL13A1; ICAM5; PKP1; TACSTD2; CD34; RAPGEF1; NECTIN1; SRF; TNXB; CYFIP2; ICAM4; NRCAM; CTNND2; DCHS1; PKD1; CD93; FNDC3A; NTN1; ADAM8; CTNNA3; KIRREL2; VMP1; ARVCF; BCL2; KIRREL1; NECTIN3; SCRIB
GO:0010595	positive regulation of endothelial cell migration	biological_process	27//7286	0.0102309	0.585272	EMC10; ANGPTL4; FOXP1; PTK2B; AGT; WNT7A; ATOH8; THBS1; BMPR2; SASH1; FGF2; BCAR1; VEGFA; ABL1; CCBE1; PRKD2; ZNF580; ITGB1BP1; ZC3H12A; PROX1; WNT5A; NRP1; PRKCA; ADGRA2; FLT4; BMP4; GATA3
GO:0046426	negative regulation of JAK-STAT cascade	biological_process	27//7286	0.0102309	0.585272	SOCS4; CISH; LRRC4; PODN; LRRTM3; LRRC3; LRRC4B; CHAD; BGN; LRTM2; LEPROT; NF2; NEUROD1; RTN4RL2; PODNL1; SOCS2; CAV1; RTN4RL1; SOCS7; SOCS3; FLRT1; LEPR; RTN4R; GP1BA; SOCS6; NYX; DAB1
GO:0008134	transcription factor binding	molecular_function	123//7286	0.010309	0.586956	ARID5A; PPARA; CSNK2B; THRA; TFDP2; E2F4; MED25; MYOD1; NIF3L1; NAB2; FHL2; MST1; HMGA1; PPP1R13L; PPARD; NFE2L2; RARA; ID3; JUNB; APBB3; RELA; PTPRN; SMARCD3; NKX2-5; HAND1; HDAC5; APBB1; FOXA3; HYAL1; HDAC1; TBX5; CRY1; GATA4; SIRT1; TCF3; NFATC4; SALL4; SMARCA4; CREBBP; GLI2; ATOH8; BCOR; GATA2; PITX2; TCF7L2; RORA; NLK; KLF4; HHEX; HTT; FLNA; CAMTA2; TRIB2; PPARGC1A; PPRC1; E2F1; MECP2; CD34;…
GO:0010332	response to gamma radiation	biological_process	15//7286	0.0104205	0.586975	MEN1; TP63; XRCC2; ERCC6; PML; BAX; PRKDC; APOBEC1; TP73; LIG4; DCUN1D3; BCL2; BAK1; TIGAR; BRCA2
GO:0016849	phosphorus-oxygen lyase activity	molecular_function	15//7286	0.0104205	0.586975	NPR1; ADCY6; ADCY5; ADCY9; GUCY2D; GUCY2F; ADCY1; BST1; ADCY3; ADCY7; NPR2; LOC531747; ADCY10; GUCY1B1; ADCY2
GO:0031526	brush border membrane	cellular_component	20//7286	0.0104552	0.586975	SLC22A5; SLC3A1; SLC27A4; SLC9A3R1; SLC17A3; SLC7A9; LIMA1; CDHR5; SLC9A3; B4GALT1; CA4; CYBRD1; DRD5; ACE2; GNA12; GNA13; TRPM6; LRP2; CD36; SLC34A3
GO:0051015	actin filament binding	molecular_function	82//7286	0.0107562	0.601079	ARPC1B; CORO2A; TNNC1; MYO1D; AIF1L; FSCN1; OBSL1; WDR1; TMEM201; ACTN1; ACTN2; TPM1; BIN1; RCSD1; MACF1; LIMA1; SHROOM3; MICALL2; MYH2; MYH11; SHROOM1; KLHL17; ACTN4; VILL; CTNNA2; ANXA6; TULP1; FLNA; MYO1A; SYNE3; TLN1; FERMT1; FLNC; MYO10; MYO1E; MYH8; MYH1; CAPG; CAMSAP3; CYFIP1; ESPNL; MYH10; ABL1; MYPN; TPM3; SHROOM2; MYO5B; MYH4; NEXN; HIP1R; MYO6; MYO5A; TPM4; LCP1; TAGLN; PKNOX2; MYO7B; …
GO:0030878	thyroid gland development	biological_process	16//7286	0.0120457	0.644293	THRA; NKX2-5; HOXA3; MAPK3; MAP2K1; HHEX; TG; MAPK1; SRF; SIX1; PAX8; FOXE1; DUOX2; MAP2K2; HOXD3; BRAF
GO:0035567	non-canonical Wnt signaling pathway	biological_process	16//7286	0.0120457	0.644293	SFRP4; WNT11; DVL2; WNT7A; FZD3; FZD1; FZD4; SFRP1; FRZB; DVL3; SFRP5; FZD5; FZD2; FZD9; WNT5A; FZD8
GO:0042476	odontogenesis	biological_process	16//7286	0.0120457	0.644293	OSR1; ID3; OSR2; AQP3; WNT10A; AQP5; BCOR; AXIN2; PITX2; ACP4; FGFR2; LAMB1; AQP6; MYO5A; PAX9; BMP4
GO:0097730	non-motile cilium	cellular_component	16//7286	0.0120457	0.644293	TUBG1; SEPT2; PKD2; GLIS2; DRD2; SSTR3; RPGRIP1; DRD5; CEP89; SEPT9; IFT140; GPR83; NPY2R; PKD2L1; ANO2; GALR3
GO:0007416	synapse assembly	biological_process	22//7286	0.0122187	0.644293	CACNA1A; BDNF; KIRREL3; RAB29; PCDHB11; GNPAT; NRG1; MECP2; PCDHB14; ADGRL3; PLXND1; LOC100848799; LOC786512; SHANK2; PCDH17; GJA10; SDK2; BSN; ADGRF1; PCLO; NLGN1; SHANK3
GO:1904355	positive regulation of telomere capping	biological_process	12//7286	0.0122254	0.644293	MAPK15; HNRNPD; MAPK3; NABP2; MAPKAPK5; AURKB; MAPK1; MAP3K4; NEK7; PNKP; TNKS; MAP2K7
GO:0001823	mesonephros development	biological_process	9//7286	0.0125437	0.644293	OSR1; OSR2; ZBTB16; LHX1; BMP7; PAX8; REN; BMP4; GATA3
GO:0003197	endocardial cushion development	biological_process	9//7286	0.0125437	0.644293	TMEM100; CITED2; TBX5; GATA4; ERBB3; ERG; BMPR2; BMP4; NOTCH1
GO:0006790	sulfur compound metabolic process	biological_process	9//7286	0.0125437	0.644293	CHST4; CHST9; CHST1; ARSG; CHST7; CHST3; CHST2; CHST8; CHST6
GO:0008331	high voltage-gated calcium channel activity	molecular_function	9//7286	0.0125437	0.644293	CACNA1A; CACNA1B; CACNA1F; CACNB3; CACNB4; CACNA1S; CACNA1E; CACNB1; CACNA1C
GO:0016578	histone deubiquitination	biological_process	9//7286	0.0125437	0.644293	USP21; USP16; USP3; TRRAP; ATXN7L3; USP22; USP36; KAT2A; SUPT3H
GO:0017154	semaphorin receptor activity	molecular_function	9//7286	0.0125437	0.644293	PLXNC1; PLXNA4; PLXNA2; PLXNB2; PLXND1; PLXNB3; NRP1; PLXNB1; PLXNA1
GO:0031267	small GTPase binding	molecular_function	9//7286	0.0125437	0.644293	ABCA1; RGL3; RCC2; FLNA; PEX5L; RILP; RILPL2; FGD1; TSC2
GO:0032495	response to muramyl dipeptide	biological_process	9//7286	0.0125437	0.644293	IRF5; NOD2; NFKBIA; RELA; CARD9; MAPK14; TNFAIP3; INAVA; NOTCH1
GO:0042974	retinoic acid receptor binding	molecular_function	9//7286	0.0125437	0.644293	MED25; HMGA1; PRMT2; ACTN4; CTBP2; CNOT1; ASXL1; LRIF1; SNW1
GO:0044305	calyx of Held	cellular_component	9//7286	0.0125437	0.644293	PRKCG; UNC13B; UNC13C; ACTB; UNC13A; PRKCB; NOS1; GIT1; ITSN1
GO:0045580	regulation of T cell differentiation	biological_process	9//7286	0.0125437	0.644293	PRELID1; TBX21; CARD11; ADA; ABL1; BOLA-DOA; RAG1; BRAF; CYP26B1
GO:0048172	regulation of short-term neuronal synaptic plasticity	biological_process	9//7286	0.0125437	0.644293	RAB3GAP1; UNC13B; RAB3A; SLC8A2; SHISA7; SYNGR1; SHISA9; UNC13A; KMT2A
GO:0090179	planar cell polarity pathway involved in neural tube closure	biological_process	9//7286	0.0125437	0.644293	DVL2; FZD1; PTK7; DVL1; GRHL3; SFRP1; DVL3; FZD2; WNT5A
GO:0098655	cation transmembrane transport	biological_process	34//7286	0.0127226	0.650713	CALHM2; ASIC2; SLC30A7; TMCO3; P2RX2; MCOLN2; CHRNB2; LAT; CNGB1; CNGA3; CHRNB1; SLC7A5; CHRNG; CHRND; P2RX7; CHRNA1; CHRNE; SLC30A4; CALHM1; PIEZO2; MCOLN3; CALHM5; P2RX1; MMGT1; CHRNB3; TRPV3; P2RX6; TRPM6; PIEZO1; P2RX3; TRPM1; SLC41A3; SLC41A2; CATSPER3
GO:0001228	transcriptional activator activity, RNA polymerase II transcription regulatory region sequence-specific binding	molecular_function	65//7286	0.0128628	0.655108	IKZF3; TFDP2; E2F4; LHX3; MYOD1; HNF4A; CREB3L3; RXRB; IER2; GATA5; OSR2; NR1I3; NKX2-5; DMRT1; GRHL1; RBPJL; DLX2; TBX5; ZNF131; FOSL2; MYOG; GATA4; ARID3B; MAF; LMX1A; TLX2; POU4F2; CSRNP2; GATA2; GRHL3; FOXO3; BARHL1; MLXIP; E2F2; RUNX1; SRF; GATA1; SOX17; NEUROD2; STAT6; EBF4; GRHL2; ZBTB17; ESRRG; RFX6; MYOCD; GATA6; PRDM2; NHLH1; ZNF175; RBPJ; FOXN1; LMO2; CSRNP1; SMAD4; BHLHA15; NR2C2; GLI…
GO:0035176	social behavior	biological_process	23//7286	0.0129995	0.659289	GAD1; NLGN3; BRINP1; CHD8; NR2E1; GNB1L; CHRNB2; MAPK8IP2; DVL1; MECP2; MKKS; EN1; CIC; SHANK2; GNG8; NPAS4; DLG4; SHANK1; SLC6A4; GRID1; NRXN2; SHANK3; GRIN1
GO:0001227	transcriptional repressor activity, RNA polymerase II transcription regulatory region sequence-specific binding	molecular_function	36//7286	0.0131601	0.66187	PCBP3; ZNF205; PPARD; OSR2; E2F6; IKZF5; CNBP; DMBX1; NFATC4; KLF12; ETV3L; TCF7; VAX1; SNAI1; MXD3; ARHGAP35; HHEX; FOXO3; ETV3; HOXD9; MNT; BCL6; SCRT1; NR2F6; ZBTB4; FOXD3; ZNF175; MAX; NFATC3; SNAI3; JARID2; E2F7; GLIS1; HIC1; ARID5B; OVOL2
GO:0001726	ruffle	cellular_component	36//7286	0.0131601	0.66187	S100B; FGD2; FSCN1; CTTN; SLC9A3R1; WASF2; PDLIM7; ACTN1; INPP5K; MTMR14; MYO1C; RASA1; RINL; TLN1; MYO10; CYFIP1; BCAR1; ALS2; NF2; ROCK1; CARMIL2; SH2B2; MYO6; MYO5A; ITGB1BP1; CDK6; INPP5J; LCP1; FRMD4B; FGD1; PAK1; MTSS1L; IQGAP1; MKLN1; ARAP3; TLN2
GO:2001235	positive regulation of apoptotic signaling pathway	biological_process	17//7286	0.0135582	0.679066	CTSH; CTSC; TRAF7; CASP2; NFATC4; PIDD1; TP63; PML; INHBB; TP53INP1; NKX3-1; BID; MAPK9; INCA1; ADORA2A; PRKCD; DAB2IP
GO:0018105	peptidyl-serine phosphorylation	biological_process	78//7286	0.0138978	0.693076	PSKH1; CAMK2A; MAPK13; MST1; CAMK1G; PHKG1; CAMKK2; STK33; PDGFB; MAP4K1; PNCK; CAMKV; PKN1; MAPKAPK3; CSNK1D; PRKCE; PRKCG; TLK2; GSK3A; PINK1; CSNK1G3; MAPK7; MAPK12; NEK6; TGFBR2; MAPK14; MAPKAPK5; PKN3; AKT2; DGKQ; UHMK1; AKT1; MAPK1; MAST3; EPO; ULK1; IKBKB; TSSK6; PRKDC; PRKCI; MKNK2; MAST2; PKD1; MTOR; PRKX; HIPK4; DMPK; MYLK3; LMTK2; PRKD2; STK32A; VRK2; CSNK1A1; CSNK1G1; MAPK9; DCLK1; MY…
GO:0007507	heart development	biological_process	92//7286	0.0139528	0.693076	PSKH1; COL3A1; MTHFD1; AP1B1; AP2B1; OSR1; SMYD1; SOX18; SHC1; STRA6; ID3; KCNJ8; CITED2; NKX2-5; PKD2; HAND1; FOXP1; NDST1; TBX5; DVL2; NFATC4; GYS1; SALL4; ZFP36L1; GLI2; POU4F2; SENP2; BCOR; MAP2K1; PITX2; PTK7; RAMP2; TGFBR2; XIRP1; ECE2; KDM6A; NRG1; BVES; HOPX; FBN1; SALL1; MAPK1; MED12; SRF; ACAN; EDNRA; ECE1; MYH10; PRKDC; ERBB2; RXRA; EDN1; FREM2; RIPPLY3; PKD1; HEG1; CASP7; HAND2; IFT14…
GO:0016324	apical plasma membrane	cellular_component	90//7286	0.0143647	0.693327	SLC22A5; SLC19A1; OSMR; SLC46A1; SLC9A3R1; ZMYND10; SLC17A3; SLC22A18; ABCG5; DSTYK; TCIRG1; MLC1; DRAM2; CLDN1; SLC7A9; IL6R; STK26; SLC5A12; CDHR5; FAT1; SLC9A3; SCNN1G; CDH2; ERBB3; P2RX2; RAPGEF2; USH2A; C1QTNF5; AQP5; AQP2; ITGB3; UPK3A; TNIK; MYO1A; UPK1A; CA4; HYAL2; PRKCSH; UPK2; UPK1B; SLC12A3; SLC1A1; PTPRO; KCNMA1; SLC23A2; UMOD; PRKCI; ERBB2; MIP; CNTFR; SLC9A1; AQP6; CRB2; ADAM17; AM…
GO:0004842	ubiquitin-protein transferase activity	molecular_function	140//7286	0.0144565	0.693327	UBE2D1; LRSAM1; ITCH; RBCK1; FBXL14; TRIM27; FEM1A; KLHL36; MARCH2; TRIM2; KCTD13; RNF220; AMFR; RNF10; TRAF7; ASB3; KLHL12; RCHY1; KLHDC8B; RNF20; PELI1; DDB2; RNF8; TRIM9; BIRC5; LNX1; HUWE1; KLHL18; UHRF1; MUL1; UBE2W; FBXL2; RNF31; HACE1; ZYG11B; HERC1; KLHL29; ZNRF1; HERC5; KLHL1; RNF103; BRAP; SHARPIN; HECTD3; GAN; ASB16; KLHL31; KBTBD12; BCOR; BARD1; UBE4B; TRIM37; KLHL17; UBE3C; NEURL1; C…
GO:0001954	positive regulation of cell-matrix adhesion	biological_process	13//7286	0.0148667	0.693327	CCL25; JUP; PTK2B; EPHA1; ITGB3; UTRN; FERMT1; SFRP1; VEGFC; EPB41L5; CSF1; CDK6; EMP2
GO:0004016	adenylate cyclase activity	molecular_function	13//7286	0.0148667	0.693327	NPR1; ADCY6; ADCY5; ADCY9; GUCY2D; GUCY2F; ADCY1; ADCY3; ADCY7; NPR2; ADCY10; GUCY1B1; ADCY2
GO:0005086	ARF guanyl-nucleotide exchange factor activity	molecular_function	13//7286	0.0148667	0.693327	CYTH2; ARFGEF2; IQSEC1; CYTH4; ARFGEF3; ARFGEF1; PSD4; IQSEC2; CYTH1; PSD3; PSD; IQSEC3; PSD2
GO:0008045	motor neuron axon guidance	biological_process	13//7286	0.0148667	0.693327	LHX3; EPHA4; KIF5C; FOXP1; PLXNA4; LHX4; LHX1; ERBB2; SEMA3A; SLIT1; EGR2; NRP1; RNF165
GO:0044291	cell-cell contact zone	cellular_component	13//7286	0.0148667	0.693327	FLCN; NECTIN2; BAIAP2L2; FLOT1; PKP4; JAM3; NECTIN1; FGFRL1; FLOT2; AHNAK; TIAM1; NECTIN3; SCRIB
GO:0018024	histone-lysine N-methyltransferase activity	molecular_function	18//7286	0.0149517	0.693327	MEN1; SUV39H1; SETMAR; EHMT1; EZH2; SETD1A; NSD1; KMT5C; DOT1L; SETDB2; SUV39H2; SETD7; KMT5B; KMT2A; SETD1B; SETD2; NSD2; PRDM6
GO:0010212	response to ionizing radiation	biological_process	26//7286	0.014959	0.693327	BABAM1; NHEJ1; PAXIP1; RAD51D; RNF8; MTA1; MRNIP; INTS3; UIMC1; KAT5; NABP2; XRCC2; CLK2; BAX; BRCA1; BRAT1; PRKDC; EYA3; AEN; XRCC3; LIG4; ABRAXAS1; RAD54B; STK11; INIP; BABAM2
GO:0008017	microtubule binding	molecular_function	99//7286	0.0150512	0.693327	PSRC1; MARK4; DPYSL2; TRIM54; KIF5C; FAM83D; MAPRE2; GAS2L1; FES; REEP4; KLC3; JAKMIP2; BIRC5; LZTS1; ARHGEF2; MACF1; CLASP1; CDK5RAP2; CCDC88B; KIF24; CAMSAP1; MID1; WHAMM; RCC2; CLIP2; NAV3; MAP10; NDE1; KIF18B; KIF2B; KATNB1; CLIP1; HDAC6; GLI1; DNM2; TRAF3IP1; KIF1C; KIF9; KATNAL2; NUMA1; KIF13B; APC2; PRNP; TUBGCP6; MAP1B; CAMSAP3; SPAG5; KIFC2; KIF1A; MAP4; CLIP3; TPPP; MAST2; KIF12; KIF1B;…
GO:0016740	transferase activity	molecular_function	498//7286	0.0155869	0.693327	DMAP1; GPAM; GMPPB; FTSJ1; UBE2D1; APRT; STK40; ELOVL7; HK1; GSTT2; PLK3; BTK; QPRT; PSKH1; GFPT2; DECR2; SCLY; CHST4; XYLT2; FLAD1; NOSIP; DPH2; NMNAT1; LPCAT4; DGKD; GART; PGS1; ITCH; MAPK13; POMGNT1; LPCAT3; CPT1B; MARK4; FTSJ3; QPCTL; PIP4K2C; UBE2F; MAPK11; POLR3A; TRMT5; ZDHHC20; PARP11; EPHA4; TRMT10A; SELENOI; XYLB; FAM46B; SUV39H1; SETMAR; MGAT1; MST1; MARCH2; YKT6; TRIM2; COQ2; NAA10; E…
GO:0002262	myeloid cell homeostasis	biological_process	7//7286	0.0158042	0.693327	NCSTN; FOXP3; NCKAP1L; BAX; FANCC; BCL2L11; BAK1
GO:0005161	platelet-derived growth factor receptor binding	molecular_function	7//7286	0.0158042	0.693327	PDGFB; VEGFD; PDGFC; IL1R1; PDGFRB; ERN1; PDGFA
GO:0005522	profilin binding	molecular_function	7//7286	0.0158042	0.693327	CTTN; VASP; HTT; RHOQ; FMNL1; EVL; PCLO
GO:0007263	nitric oxide mediated signal transduction	biological_process	7//7286	0.0158042	0.693327	NOS2; PDX1; NOS3; APOE; NEUROD1; MAFA; NOS1
GO:0010763	positive regulation of fibroblast migration	biological_process	7//7286	0.0158042	0.693327	DMTN; DDR2; PRKCE; BAG4; THBS1; ITGB3; AKT1
GO:0016591	DNA-directed RNA polymerase II, holoenzyme	cellular_component	7//7286	0.0158042	0.693327	ERCC5; RPRD1B; RPAP2; RECQL5; RPRD2; MYO6; POLR2M
GO:0021517	ventral spinal cord development	biological_process	7//7286	0.0158042	0.693327	FOXP1; LHX1; GLI2; VLDLR; RELN; DAB1; DCTN1
GO:0045657	positive regulation of monocyte differentiation	biological_process	7//7286	0.0158042	0.693327	CD74; CTNNBIP1; CD4; IL34; ZFP36L1; CSF1; DCSTAMP
GO:0045945	positive regulation of transcription from RNA polymerase III promoter	biological_process	7//7286	0.0158042	0.693327	RPTOR; ERBB2; ICE1; MTOR; ICE2; AR; ELL
GO:0070166	enamel mineralization	biological_process	7//7286	0.0158042	0.693327	PPARA; STIM1; WDR72; NECTIN1; CNNM4; FAM20C; FAM20A
GO:0035987	endodermal cell differentiation	biological_process	19//7286	0.0162252	0.693327	LAMB3; COL11A1; ITGA5; COL8A1; ITGA7; COL6A1; COL12A1; ITGA4; ITGB2; ITGB5; LAMB1; HMGA2; COL7A1; MIXL1; GATA6; ITGAV; SETD2; LAMA3; COL4A2
GO:0060412	ventricular septum morphogenesis	biological_process	19//7286	0.0162252	0.693327	WNT11; CITED2; NKX2-5; HEYL; FZD1; SLIT3; PITX2; TGFBR2; BMPR2; FGFRL1; NOS3; FZD2; RBPJ; PROX1; SMAD4; RBM15; TBX3; ZFPM1; NOTCH1
GO:0071773	cellular response to BMP stimulus	biological_process	19//7286	0.0162252	0.693327	COL2A1; TMEM100; SMAD5; GATA5; DLX5; HEYL; DLX1; GDF2; BMPR2; SFRP1; BMP7; HJV; ACVR2A; SCX; BMP6; GATA6; ADAMTS7; BMP4; GATA3
GO:0005007	fibroblast growth factor-activated receptor activity	molecular_function	5//7286	0.0165743	0.693327	FGFR1; FGFR4; FGFR3; FGFRL1; FGFR2
GO:0007221	positive regulation of transcription of Notch receptor target	biological_process	5//7286	0.0165743	0.693327	MAML2; MAML3; RBPJ; RBM15; NOTCH1
GO:0007614	short-term memory	biological_process	5//7286	0.0165743	0.693327	CALB1; BRINP1; CUX2; MDK; NPAS4
GO:0033194	response to hydroperoxide	biological_process	5//7286	0.0165743	0.693327	STX4; RNF112; STX2; XRCC1; TRPM2
GO:0043559	insulin binding	molecular_function	5//7286	0.0165743	0.693327	IDE; C2CD2L; IGF1R; INSR; PIK3R1
GO:0046533	negative regulation of photoreceptor cell differentiation	biological_process	5//7286	0.0165743	0.693327	DLX2; DLX1; CNTF; SOX8; NOTCH1
GO:0046935	1-phosphatidylinositol-3-kinase regulator activity	molecular_function	5//7286	0.0165743	0.693327	PIK3R6; PIK3R3; PIK3R2; PIK3R1; PIK3R5
GO:0048730	epidermis morphogenesis	biological_process	5//7286	0.0165743	0.693327	WNT10A; PLOD3; KLF4; FGFR2; KLK14
GO:0050777	negative regulation of immune response	biological_process	5//7286	0.0165743	0.693327	COL3A1; FOXP3; INPP5D; FCRLB; NLRP6
GO:0051573	negative regulation of histone H3-K9 methylation	biological_process	5//7286	0.0165743	0.693327	DNMT3B; DNMT1; BRCA1; PAX5; KDM3A
GO:0060956	endocardial cell differentiation	biological_process	5//7286	0.0165743	0.693327	SOX18; NRG1; SOX17; SMAD4; NOTCH1
GO:0070200	establishment of protein localization to telomere	biological_process	5//7286	0.0165743	0.693327	TERT; NABP2; POT1; ACD; BRCA2
GO:0070206	protein trimerization	biological_process	5//7286	0.0165743	0.693327	TRIM27; CD74; C1QTNF5; C1QTNF2; TRIM21
GO:0071321	cellular response to cGMP	biological_process	5//7286	0.0165743	0.693327	PDE2A; RAPGEF2; PDE3A; HCN2; HCN4
GO:0071375	cellular response to peptide hormone stimulus	biological_process	5//7286	0.0165743	0.693327	XBP1; ZFP36L1; SRC; CAV1; GPER1
GO:0072177	mesonephric duct development	biological_process	5//7286	0.0165743	0.693327	WNT11; PKD2; HNF1B; PKD1; GREB1L
GO:0072205	metanephric collecting duct development	biological_process	5//7286	0.0165743	0.693327	CALB1; AQP2; DLG5; PKD1; BMP4
GO:0090080	positive regulation of MAPKKK cascade by fibroblast growth factor receptor signaling pathway	biological_process	5//7286	0.0165743	0.693327	FGFR1; KL; FGF23; KLB; FGF21
GO:1900103	positive regulation of endoplasmic reticulum unfolded protein response	biological_process	5//7286	0.0165743	0.693327	XBP1; BAX; PIK3R1; ERN1; BAK1
GO:1902036	regulation of hematopoietic stem cell differentiation	biological_process	5//7286	0.0165743	0.693327	YTHDF2; PUS7; SETD1A; EIF2AK2; CDK6
GO:1990573	potassium ion import across plasma membrane	biological_process	5//7286	0.0165743	0.693327	KCNJ8; KCNJ3; KCNJ5; HCN2; HCN4
GO:0001725	stress fiber	cellular_component	30//7286	0.0167888	0.693327	ZYX; FAM107A; FSCN1; PDLIM4; GAS2L1; SYNPO2; FHL3; FBLIM1; PDLIM7; ACTN1; FLNB; LIMA1; ABLIM3; MICALL2; ACTN4; ANXA6; XIRP1; MYH10; TPM3; SEPT9; SH2B2; SEPT11; LCP1; FERMT2; SHROOM4; MYH14; ILK; SIPA1L3; PXN; NEBL
GO:0031098	stress-activated protein kinase signaling cascade	biological_process	30//7286	0.0167888	0.693327	MST1; MAP2K3; MAP4K1; MAPKAP1; PAK4; MAP3K14; STK26; PAK6; TAOK2; STK10; NRK; STRADB; MAP2K1; STK24; TNIK; MAP3K2; PAK5; SLK; MAP3K4; MAP3K3; SBK2; MAP2K2; MAP3K19; MAP3K8; NEK1; PAK1; PAK3; MAP2K7; MAP4K4; MAP4K3
GO:0006164	purine nucleotide biosynthetic process	biological_process	10//7286	0.017117	0.693327	MTHFD1; GART; PRPS1; IMPDH1; ADSL; ADSSL1; ADSS; PPAT; PAICS; GMPS
GO:0006833	water transport	biological_process	10//7286	0.017117	0.693327	AQP3; AQP5; AQP2; AQP4; UPK3A; AQP8; MIP; AQP9; AQP6; AQP11
GO:0007020	microtubule nucleation	biological_process	10//7286	0.017117	0.693327	TUBG1; TUBGCP4; TUBGCP2; CSNK1D; TUBGCP3; CLASP1; NDE1; TUBGCP6; NDEL1; AKAP9
GO:0007422	peripheral nervous system development	biological_process	10//7286	0.017117	0.693327	CITED2; ALDH3A2; ERBB3; GDNF; NRG1; EGR3; ERBB2; SOX8; NFASC; ADGRB2
GO:0015299	solute:proton antiporter activity	molecular_function	10//7286	0.017117	0.693327	SLC9A3; TMCO3; SLC9A5; SLC9A1; SLC9A4; SLC9A7; SLC9A2; SLC9A8; SLC9C2; SLC9B2
GO:0030955	potassium ion binding	molecular_function	10//7286	0.017117	0.693327	PKLR; SLC24A2; SLC24A1; KCNA4; PKM; SLC24A4; PDXK; HDAC4; ADPRH; SLC24A3
GO:0032703	negative regulation of interleukin-2 production	biological_process	10//7286	0.017117	0.693327	VSIG4; FOXP3; TBX21; IL20RB; NAV3; HDAC7; KAT5; PRNP; TNFAIP3; GATA3
GO:0033198	response to ATP	biological_process	10//7286	0.017117	0.693327	KCNJ11; TRPC3; P2RX2; DGKQ; SELL; IL1B; P2RX7; P2RX1; P2RX6; P2RX3
GO:0007616	long-term memory	biological_process	14//7286	0.0172975	0.694724	CALB1; CHD8; SLC17A7; CTNS; MECP2; ADCY1; RELN; APOE; LRRN4; RGS14; NPAS4; SHANK1; KAT2A; GRIN1
GO:0035108	limb morphogenesis	biological_process	14//7286	0.0172975	0.694724	COL2A1; FBN2; BAX; PKDCC; IFT140; GLI3; WNT5A; TBX3; MEGF8; TBX4; HOXD13; BAK1; LRP5; PCSK5
GO:0015297	antiporter activity	molecular_function	20//7286	0.0173817	0.694724	CLCN7; SLC7A9; SLC7A10; SLC9A3; SLC7A8; LAT; SLC47A2; SLC7A5; SLC8A1; SLC24A1; SLC9A5; SLC9A1; SLC9A4; SLC9A7; SLC9A2; LETM1; SLC9A8; SLC37A2; SLC7A6; SLC9C2
GO:0050808	synapse organization	biological_process	20//7286	0.0173817	0.694724	RAB39B; NLGN3; LAMB2; LRRC4; NLGN2; LMX1A; L1CAM; WNT7A; DVL1; TNR; ADGRL3; ELFN1; CTNND2; PTPRS; MYO5A; NPTN; NFASC; TSC1; GRM5; NLGN1
GO:0009986	cell surface	cellular_component	182//7286	0.0177052	0.705315	HPN; MIF; CD151; STX4; SFRP4; RAMP3; MXRA8; NECTIN2; IDE; LYZL6; NOD2; VAMP3; NLGN3; CD74; TNFSF18; SDC1; BACE1; VAMP1; KCNA5; LRP4; VASN; PDGFB; NDP; PHB2; LRFN5; TRPV2; LAMP1; CD27; ITGA2B; TSPAN15; LRRC8A; PDIA4; ADAMTS15; SULF2; TYRO3; CDH2; MPL; HHIP; MSLN; ITGA5; NLGN2; SCARA5; L1CAM; ITGA2; KCNH2; F2R; HBEGF; WNT7A; CAPN5; ITGB4; FZD1; THBD; CX3CR1; ADGRF5; KIT; CCR10; FASLG; RAMP2; THBS1;…
GO:0000902	cell morphogenesis	biological_process	36//7286	0.0182588	0.722601	RP2; SLC39A3; MST1; PSMB10; TBCC; SIDT2; DMRT1; ARHGEF2; EPHB2; VDR; SS18; PRDM14; SHROOM3; SHROOM1; STRADB; TFCP2L1; SART3; MAPK14; UPK3A; TENM3; NRG1; BCL6; PTPRO; P2RX7; TENM1; ASXL1; CSNK1A1; ADAM8; FRY; TENM4; SSH1; GP1BA; BCL2; TENM2; GREM1; GATA3
GO:0007005	mitochondrion organization	biological_process	36//7286	0.0182588	0.722601	FLCN; STOML2; SESN2; MTFR2; PEX5; MIEF2; DNAJA3; PHB2; TERT; FANCG; SELENON; RAB29; SHARPIN; PINK1; SPG7; CAMKMT; COX10; ADGRG6; PPARGC1A; EPAS1; RHOT2; RAB3A; HSD17B10; NOS3; P2RX7; RAB32; PRDX3; CEP89; CLUH; LOC532875; FNIP2; BCS1L; EIF4G1; CXADR; RHOT1; SLC25A36
GO:0003682	chromatin binding	molecular_function	172//7286	0.0186131	0.734215	MEN1; CSNK2B; NCAPH; POLR3A; MYOD1; DLX3; NONO; POLR3D; HSF1; DDX1; MEOX1; TTC5; CALCOCO1; TLE4; PRMT6; CDC45; GATA5; BRD2; RELA; HP1BP3; CITED2; NKX2-5; RNF20; HINFP; MAPK15; RNF8; APBB1; DMRT1; PHF23; MTA1; PKN1; FOXP1; FLI1; RBPJL; SREBF1; PHF12; DLX2; PRDM13; PYGO2; MRNIP; ANKRD17; FOSL2; TAF2; ZNF274; GATA4; CHD8; EZH2; MBD5; SMARCA4; REC8; DLX1; DEK; NFKB2; CREBBP; GLI2; POU4F2; NCAPD3; GLI…
GO:0030424	axon	cellular_component	83//7286	0.0192083	0.755227	GAD1; ZFYVE27; MYO1D; DPYSL2; CALB1; TNFRSF21; EPHA4; TUBB3; KIRREL3; BACE1; STX1A; PTPRN; ROGDI; MAPK8IP3; LLGL1; TRPV2; HEPACAM; BIN1; PRSS12; EPHB2; TAOK2; MUL1; SPTBN4; KCNA2; L1CAM; PINK1; GDPD5; KATNB1; EPHB1; HDAC6; NTNG2; FAM168B; LPAR3; DVL1; HCN1; HTT; NRG1; DRD2; IGSF9; KIF13B; UHMK1; AP3D1; SLC38A1; ITPR1; FKBP15; ATAT1; ADGRL3; NEFL; KCNA4; KCNH1; MYH10; NRCAM; SEMA3A; SLC1A2; CNTF; …
GO:0014069	postsynaptic density	cellular_component	68//7286	0.0193975	0.756935	CAMK2A; RPS19; DBN1; DMTN; SYNDIG1; SIGMAR1; RNF112; ARHGEF2; PKP4; ARHGAP32; CDH2; ABHD17B; PRKCG; ADGRB1; ABHD17C; SPTBN1; SEMA4C; LZTS3; GSG1L; MAPK8IP2; NEURL1; DNM2; DVL1; BMPR2; ADGRA1; DLG5; ITPR1; GRM1; MAP1B; KCNH1; ALS2; SORCS3; MAP4; DNAJC6; DROSHA; SHISA7; MAP2; NTRK2; RGS14; SRGAP2; TSC1; NEFH; SH2D5; SHISA9; ARHGEF9; LRRC7; NCS1; TSC2; DLG4; GRM5; CABP1; CLSTN1; BCR; SHANK1; SYN2; N…
GO:0001158	enhancer sequence-specific DNA binding	molecular_function	15//7286	0.0195026	0.756935	HMGA1; XBP1; GATA5; YY1; GATA2; ZBTB7B; FOXN4; GATA1; SLC2A4RG; TFAP2B; ZNF395; HOXD13; LMO4; GATA3; ZNF704
GO:0030866	cortical actin cytoskeleton organization	biological_process	15//7286	0.0195026	0.756935	STRIP1; LLGL1; CAVIN3; PLEK; NCKAP1L; TLN1; RHOQ; IKBKB; FMNL2; EPB41; ROCK1; EPB41L1; FMNL1; EPB41L3; RAB13
GO:0050770	regulation of axonogenesis	biological_process	15//7286	0.0195026	0.756935	CACNA1A; EPHA4; EPHB2; RET; EPHB3; WNT7A; ARHGAP35; KIF13B; MAP2; SIPA1L1; PAK1; SSH1; PAK3; WNT3A; GRIN1
GO:0009968	negative regulation of signal transduction	biological_process	23//7286	0.020203	0.781604	SOCS4; DDIT4L; CISH; NLRP12; ERBB3; HHIP; BRAP; INPP5D; RAF1; RGS9; UBASH3B; RGS16; SOCS2; CAV1; ARRB1; SOCS3; PRR5L; RIPOR2; PAK1IP1; SCAI; KIF26A; BRAF; RGS20
GO:0045785	positive regulation of cell adhesion	biological_process	24//7286	0.020949	0.793843	FLCN; STX4; TFE3; DUSP26; TNFSF18; VAV1; APBB1IP; HYAL1; CXCL12; RHOD; BAG4; PIK3R2; IL12B; ERBB2; MIP; ITGAV; PRKD2; TNFRSF18; FRMD5; ADAM8; STX3; PRKCA; CHRD; PREX1
GO:0048839	inner ear development	biological_process	24//7286	0.020949	0.793843	COL2A1; LHX3; CXCL14; SOX2; MAF; LRP10; ATOH1; C1QTNF5; LGR5; TIFAB; SIX1; FREM2; NEUROD1; PTPN11; DUOX2; GLI3; PROX1; DLL1; NEUROG1; MYO7A; POU3F4; ROR1; PCDH15; MAPKAPK2
GO:0002042	cell migration involved in sprouting angiogenesis	biological_process	11//7286	0.0212826	0.793843	CLEC14A; MIA3; PIK3R3; AKT1; SRF; EGR3; MMRN2; ROBO1; NRP1; EPHB4; GREM1
GO:0035249	synaptic transmission, glutamatergic	biological_process	11//7286	0.0212826	0.793843	CACNA1A; NAPB; GRIK5; UNC13B; SLC17A7; NAPA; ALS2; CACNB4; UNC13A; SHC3; GRIN1
GO:0035371	microtubule plus-end	cellular_component	11//7286	0.0212826	0.793843	MAPRE2; CDK5RAP2; CLIP2; CLIP1; CKAP5; NCKAP5L; NUMA1; SPAG5; MYO5A; DCTN1; MAPRE1
GO:0048814	regulation of dendrite morphogenesis	biological_process	11//7286	0.0212826	0.793843	PQBP1; SEMA4D; SARM1; NR2E1; CHRNB2; TNIK; SIPA1L1; SKOR2; KNDC1; STK11; GRIN1
GO:0060065	uterus development	biological_process	11//7286	0.0212826	0.793843	LHX1; WNT7A; SRC; FSHR; MYOCD; SMAD4; WNT5A; HOXA11; GREB1L; ESR1; GATA3
GO:0044877	macromolecular complex binding	molecular_function	76//7286	0.0212903	0.793843	FLCN; ANKRD54; THRA; CDKN1C; HCLS1; ATG101; BAG3; WASF2; GNB2; SF3B3; DDB2; MLC1; DDB1; AOC1; PTPRF; TULP2; EPHB2; CDKN1A; PEX1; TULP3; CEP131; PEX6; SLF1; TUB; PFKP; NCK2; MYSM1; WRN; KRAS; ITGA2; EPHB1; RPTOR; ADM2; NCKAP1L; ERCC6; FZD4; MB21D2; NUMA1; FBN1; INSR; PRNP; CTBP2; GNB1; CAPG; ULK1; CYFIP1; TERF2; RBM10; TSSK6; NSF; APOE; FZD5; TNKS1BP1; CNTF; MTOR; ACD; CARMIL2; KCTD2; CBX5; PEX26;…
GO:0005085	guanyl-nucleotide exchange factor activity	molecular_function	60//7286	0.0213226	0.793843	FLCN; EIF2B4; RASGRP4; BCAR3; NET1; RIC8A; ABR; ARHGEF10L; RASGEF1A; CYTH2; ARHGEF39; EIF2B1; RGL2; VAV1; ARHGEF2; RCC1L; RGL3; DOCK8; RALGDS; ARHGEF5; RAPGEF2; ELMO1; DOCK6; PREX2; RASGEF1C; DNMBP; MYCBP2; RASGRF1; ARHGEF7; RINL; SH2D3A; ARFGEF2; RAPGEF1; ARHGEF17; ALS2; RASGRF2; ARFGEF1; DOCK4; SPATA13; PLEKHG7; RAPGEF5; FGD4; DOCK5; PLCE1; ARHGEF9; FGD1; ARHGEF11; MCF2L; ARHGEF6; BCR; DOCK2; T…
GO:0030534	adult behavior	biological_process	16//7286	0.0214833	0.793843	NLGN3; BBS2; MAFG; SPTBN4; ZFHX2; DRD2; SLC1A2; PAX5; NR4A3; SHANK2; PCDH17; SHANK1; RNF180; NRXN2; ALK; SLITRK5
GO:0035198	miRNA binding	molecular_function	16//7286	0.0214833	0.793843	AGO3; ELAVL1; TARBP2; RBM4; SOX2; ZC3H7B; AGO1; ZCCHC11; ZCCHC6; RBM10; AGO2; SPOUT1; ZC3H12A; PNPT1; TRIM71; ZC3H7A
GO:0043542	endothelial cell migration	biological_process	16//7286	0.0214833	0.793843	PAXIP1; CYP1B1; LOXL2; STARD13; NOS3; ABL1; PECAM1; PLXND1; PRKX; FAP; NRP1; PLEKHG5; PXN; ADGRA2; GREM1; DPP4
GO:0021766	hippocampus development	biological_process	25//7286	0.0216093	0.793843	OGDH; BBS2; KIRREL3; DLX2; LMX1A; DLX1; LHX5; DCX; MDK; SRF; RELN; MKKS; BCAN; NF2; XRCC1; MFSD2A; PTPRS; GLI3; KCNA1; NR4A3; TSC1; KIF14; DCLK2; WNT3A; ALK
GO:0051496	positive regulation of stress fiber assembly	biological_process	25//7286	0.0216093	0.793843	WNT11; ARHGEF10L; RGCC; EPHA1; ARHGEF5; BAG4; LIMK1; SFRP1; CTGF; MYOC; SERPINF2; ABL1; PFN2; MTOR; NF2; ITGB1BP1; SORBS3; NRP1; PAK1; PPM1F; PXN; SH3PXD2B; EVL; PPM1E; BRAF
GO:0060348	bone development	biological_process	26//7286	0.0221901	0.793843	COL2A1; MIGA2; SMAD5; VKORC1; RARA; SULF2; TULP3; P3H1; RARG; BBX; MYOC; CHAD; FGFR2; AMER1; ASXL1; IFT172; PDGFC; ANKRD11; HOXA11; POC1A; SH3PXD2B; DYM; LRP5; NSD2; BMP4; SULF1
GO:0010507	negative regulation of autophagy	biological_process	17//7286	0.0232489	0.793843	MTMR9; RRAGA; HERC1; WASHC1; RUBCN; RASIP1; LEP; AKT1; KLHL22; ADRA1A; MTOR; BMF; EIF4G1; LEPR; TBC1D14; BECN1; BCL2
GO:0017147	Wnt-protein binding	molecular_function	17//7286	0.0232489	0.793843	SFRP4; LRP4; ROR2; FZD3; FZD1; FZD4; SFRP1; FRZB; PTPRO; SFRP5; FZD5; FZD2; FZD9; APCDD1; ROR1; LRP5; FZD8
GO:0045746	negative regulation of Notch signaling pathway	biological_process	17//7286	0.0232489	0.793843	YTHDF2; DLK2; NFKBIA; DLL4; DLX2; PEAR1; DLX1; GDPD5; GATA2; NEURL1; SLC35C1; BMP7; BCL6; DLK1; CBFA2T2; ARRB1; ARRDC1
GO:0045787	positive regulation of cell cycle	biological_process	17//7286	0.0232489	0.793843	RARA; CITED2; CCNB1; ANKRD17; FGFR1; NR2E1; GDPD5; TRIM21; ASCL1; C23H6orf89; NR4A3; MDM2; TRIM32; PROX1; BCL2L11; TBX3; SLC6A4
GO:0001568	blood vessel development	biological_process	29//7286	0.0235167	0.793843	COL3A1; DLX3; SOX18; STRA6; PLPP3; GJA4; DHCR7; COL1A1; CITED2; RAPGEF2; SHB; TCF7L2; EPHA2; FZD4; LAMA4; PROP1; RAPGEF1; TIE1; COL1A2; PKD1; MAP3K3; ITGAV; MDM2; LOX; SPHK2; TBX3; BMP4; CHD7; COL5A1
GO:0001946	lymphangiogenesis	biological_process	8//7286	0.0237087	0.793843	SOX18; PTPN14; PROX2; BMPR2; CCBE1; PROX1; ACVR2B; FLT4
GO:0003181	atrioventricular valve morphogenesis	biological_process	8//7286	0.0237087	0.793843	CYR61; HEYL; TBX5; SLIT3; TGFBR2; MDM2; ZFPM1; NOTCH1
GO:0006171	cAMP biosynthetic process	biological_process	8//7286	0.0237087	0.793843	ADCY6; ADCY5; ADCY9; ADCY1; ADCY3; ADCY7; ADCY10; ADCY2
GO:0006970	response to osmotic stress	biological_process	8//7286	0.0237087	0.793843	PLK3; MAPK13; LRRC8A; TRPV4; KCNMA1; MARVELD3; TSC22D3; MAP2K7
GO:0007548	sex differentiation	biological_process	8//7286	0.0237087	0.793843	HNF4A; TCF21; DMRTC2; DMRT1; SRD5A1; AMHR2; BAX; CNTFR
GO:0008376	acetylgalactosaminyltransferase activity	molecular_function	8//7286	0.0237087	0.793843	CHSY3; B3GALNT2; CSGALNACT1; CHPF; CHPF2; B4GALNT3; B4GALNT2; B4GALNT4
GO:0015278	calcium-release channel activity	molecular_function	8//7286	0.0237087	0.793843	ITPR2; RASA3; RYR1; ITPR1; ITPR3; RYR2; RYR3; JPH2
GO:0017166	vinculin binding	molecular_function	8//7286	0.0237087	0.793843	ACTN1; SYNM; NRAP; UTRN; TLN1; DAG1; SORBS3; PXN
GO:0038063	collagen-activated tyrosine kinase receptor signaling pathway	biological_process	8//7286	0.0237087	0.793843	DDR2; DDR1; COL4A1; COL4A3; UBASH3B; COL4A5; GP6; COL4A2
GO:0042054	histone methyltransferase activity	molecular_function	8//7286	0.0237087	0.793843	SUV39H1; PRMT6; PRMT2; PRDM13; EZH2; DOT1L; SUZ12; EED
GO:0045577	regulation of B cell differentiation	biological_process	8//7286	0.0237087	0.793843	IKZF3; ZFP36L2; PTPN6; ZFP36L1; CARD11; TLR9; CYLD; NFAM1
GO:0050982	detection of mechanical stimulus	biological_process	8//7286	0.0237087	0.793843	PKD2; JUP; PIEZO2; PKD1; DENND5A; PKD2L1; PIEZO1; PKD1L3
GO:0051010	microtubule plus-end binding	molecular_function	8//7286	0.0237087	0.793843	STIM1; CLASP1; CLIP2; CLIP1; CKAP5; NUMA1; APC; MAPRE1
GO:0070679	inositol 1,4,5 trisphosphate binding	molecular_function	8//7286	0.0237087	0.793843	CYTH2; TRPC3; PLCL1; PLCL2; ITPR2; ITPR1; ITPR3; TRPC4
GO:0007204	positive regulation of cytosolic calcium ion concentration	biological_process	30//7286	0.0238384	0.793843	CACNA1A; C5AR2; CALCR; C1QTNF1; CHRNA9; TRPV4; F2R; GALR2; ADCY5; ABL2; CCR10; SLC8A1; EDN1; ADRA1D; ABL1; ADRA1A; KNG1; SPPL3; TACR1; CHRNA10; C5AR1; GHRL; FKBP1B; GLP1R; GPER1; CD36; GPR35; CACNA1C; ESR1; JPH2
GO:0038023	signaling receptor activity	molecular_function	47//7286	0.0240229	0.793843	PPARA; OGFR; AMFR; STRA6; GRIA4; SIGMAR1; GRIK5; TNFRSF9; SEMA4D; EPHB2; PEAR1; GRIN3A; GRIK4; TGFBR2; GRIN2B; ANXA6; MED14; FZD4; PLA2R1; NOTCH2; PRNP; NECTIN1; IGF2R; MED12; ITGB2; ITGB5; SLAMF1; P2RX7; NOTCH4; GRIK3; THRAP3; NOTCH3; NEO1; RTN4RL2; KLRK1; PRTG; RTN4RL1; ATRN; TREML2; PVRIG; ITGB8; GRID1; GRIK1; MED16; GRIN3B; NOTCH1; GRIN1
GO:0032587	ruffle membrane	cellular_component	32//7286	0.02433	0.793843	FAM107A; PLEKHO1; HSP90AA1; JCAD; PDXP; PACSIN1; ARHGEF2; MACF1; INPP5K; PLEK; EPS8L1; ITGA5; SRC; DLC1; AKT2; WWC1; KANK1; DDX58; EPB41L5; ADAM17; PSD4; ITGAV; HIP1R; APC; FAP; SPRY4; PAK1; MTSS1L; PSD3; PSD; PSD2; SH3YL1
GO:0000165	MAPK cascade	biological_process	43//7286	0.0245649	0.793843	MEN1; MAPK13; MAPK11; HSF1; SHC1; MAP2K3; MAP4K1; MAPK4; MAPK15; MAPKAPK3; STK26; MAP3K11; RET; MAP3K6; ZFP36L2; BRAP; RAF1; PPM1L; ZFP36L1; POU4F2; MAPK7; NPHS1; MAPK12; STK24; NLK; FGF23; NRG1; MAPKAPK5; PABPN1; MAPK1; IL1B; MAP3K4; RHBDD3; SETX; MAP3K15; INS; MAPKAPK2; ILK; PAK3; SHANK3; BRAF; MAP4K4; MAP4K3
GO:0000980	RNA polymerase II distal enhancer sequence-specific DNA binding	molecular_function	34//7286	0.0246463	0.793843	ATF6B; NONO; CALCOCO1; NFE2L2; ZBTB16; RELA; FLI1; ARID3B; SIRT1; TBXT; MEOX2; GATA2; MSC; PROP1; BACH1; MED12; SFPQ; GATA1; NR2F6; H3F3B; THRAP3; GZF1; MIXL1; SCX; RELB; SIX3; HOXC4; SPI1; KMT2A; HOXB5; HIVEP1; CLOCK; BACH2; PBX3
GO:0003777	microtubule motor activity	molecular_function	34//7286	0.0246463	0.793843	KIF5C; DYNC1LI1; KLC3; DNAH7; KIF24; DNAH2; DNAH9; KIF18B; KIF2B; KIF1C; KIF9; KIF13B; KIFC2; KIF1A; KIF12; KIF1B; DNAI2; KIF5B; KIF7; KLC1; KLC2; KIF19; KIF13A; DNAH5; DNHD1; KIF21B; KIFC3; KIF14; KIF26B; DNAH17; KIF26A; KLC4; DNAH1; KIF23
GO:0030324	lung development	biological_process	42//7286	0.0246635	0.793843	STK40; BAG6; DNAAF1; STRA6; DHCR7; GPC3; FOXP1; TBX5; FGFR1; TAB1; NKX2-8; GLI2; GLI1; TIMELESS; PITX2; TGFBR2; ADA; EPAS1; RAB3A; CTGF; FGF2; NOS3; ADAMTS2; FGFR2; HEG1; CCBE1; HSPB11; NPHP3; GLI3; LOX; CCDC40; PROX1; WNT5A; PDGFRA; SLC23A1; SIM2; FOXP2; TBX4; ACVR2B; BMP4; NOTCH1; LAMA5
GO:0008033	tRNA processing	biological_process	35//7286	0.0247477	0.793843	FTSJ1; TRMT5; URM1; PUS7; POP5; RPP30; DDX1; ADAT1; CTU1; MOCS3; POP4; TRMT12; FARS2; TYW1; NAT10; RPP40; ELAC2; TRMU; KIAA0391; TRIT1; TRMT61A; TRMT1; QTRT1; HSD17B10; PUSL1; PUS1; LOC100297056; ZBTB8OS; ADAT2; TRPT1; ELAC1; RPP38; DUS2; TRMT11; TRDMT1
GO:0048568	embryonic organ development	biological_process	18//7286	0.0248133	0.793843	PBX1; GDNF; ZFP36L1; HHEX; KDM6A; RBBP6; MED12; SOX17; FGFR2; ARID2; GRHL2; TEAD1; GLI3; EPN1; SETD2; PALB2; TEAD3; GATA3
GO:0050731	positive regulation of peptidyl-tyrosine phosphorylation	biological_process	39//7286	0.0248455	0.793843	CD81; MIF; THBS4; HCLS1; ANGPTL4; CD74; PLPP3; LRP4; PDGFB; IGF1; TREM2; IL6R; ARHGEF2; SEMA4D; PTK2B; CSPG4; AGT; ITGA5; YES1; HBEGF; SRC; OSM; NRG1; DGKQ; PRNP; GATA1; RELN; VEGFA; IGF2; TEC; CSF3; VEGFC; TNK2; ABL1; MTOR; LRRK1; NRP1; INS; STK11
GO:0000145	exocyst	cellular_component	12//7286	0.0249857	0.793843	EXOC3; EXOC3L1; TNFAIP2; EXOC6; WASHC1; EXOC8; EXOC3L4; EXOC6B; EXOC7; EXOC2; EXOC3L2; EXOC5
GO:0004383	guanylate cyclase activity	molecular_function	12//7286	0.0249857	0.793843	NPR1; ADCY6; ADCY5; ADCY9; GUCY2D; GUCY2F; ADCY1; ADCY3; ADCY7; NPR2; GUCY1B1; ADCY2
GO:0008074	guanylate cyclase complex, soluble	cellular_component	12//7286	0.0249857	0.793843	NPR1; ADCY6; ADCY5; ADCY9; GUCY2D; GUCY2F; ADCY1; ADCY3; ADCY7; NPR2; GUCY1B1; ADCY2
GO:0050908	detection of light stimulus involved in visual perception	biological_process	12//7286	0.0249857	0.793843	REEP6; CNGB1; TULP1; CACNA1F; GUCY2F; GNAT1; SEMA5B; CACNB4; GJA10; CACNA2D4; GRM6; ATP8A2
GO:0060324	face development	biological_process	12//7286	0.0249857	0.793843	RARA; RARG; MAPK3; MAP2K1; MAPK1; SRF; MKKS; GRHL2; MAP2K2; WNT5A; BRAF; CHD7
GO:0071889	14-3-3 protein binding	molecular_function	12//7286	0.0249857	0.793843	PRKCE; ZFP36L1; RPTOR; HDAC7; KIF13B; AKT1; KLHL22; PI4KB; RIPOR2; KSR1; RIPOR1; DAB2IP
GO:0048286	lung alveolus development	biological_process	19//7286	0.0261917	0.793843	STK40; ERRFI1; TCF21; STRA6; MAPK8IP3; SELENON; BMPR2; ADA; HOPX; FGFR2; PKDCC; MYOCD; MAN1A2; TNS3; CIC; IGFBP5; FOXP2; FLT4; BMP4
GO:0051973	positive regulation of telomerase activity	biological_process	19//7286	0.0261917	0.793843	HSP90AA1; MAPK15; CCT2; NAF1; MAPK3; KLF4; MAPKAPK5; AURKB; POT1; MAPK1; MAP3K4; GRHL2; ACD; NEK7; HMBOX1; PNKP; TNKS; MAP2K7; GREM1
GO:0060291	long-term synaptic potentiation	biological_process	19//7286	0.0261917	0.793843	STX4; NLGN3; NR2E1; SLC24A2; SYT12; TNR; MECP2; MAPK1; ITPR3; SLC24A1; RELN; SLC8A2; NTRK2; RGS14; MPP2; SHANK2; STX3; SHANK3; BRAF
GO:0030425	dendrite	cellular_component	85//7286	0.0266946	0.793843	ZFYVE27; SGCE; MARK4; NCDN; DPYSL2; CALB1; CACNA1A; EPHA4; NSG2; TUBB3; KCND1; PALMD; KIRREL3; RARA; KCNB2; PPP2R1A; BRINP1; ELOVL5; ROGDI; MAPK8IP3; SYNDIG1; TRIM9; MLPH; PRSS12; EPHB2; TRAPPC4; PI4K2A; ZDHHC5; SARM1; PRKCG; ADGRB1; KLHL1; KCNA2; RIN1; HDAC6; KCNB1; DENND1A; CAPN2; TP63; BRINP3; HCN1; HTT; CACNA1B; FZD4; NRG1; DRD2; IGSF9; CNNM1; PRNP; GRM1; MAP1B; RELN; ELFN1; KCNH1; ALS2; CHL1…
GO:0001701	in utero embryonic development	biological_process	95//7286	0.0267135	0.793843	FLCN; EIF2S2; SLC39A3; TMEM100; MGAT1; SOX18; HSF1; RIC8A; TCTN1; JUNB; CITED2; MAPK8IP3; CCNB1; RESP18; HAND1; HINFP; ASCL2; FOXP1; BCL2L1; INPP5K; PYGO2; TANC2; MAFG; ZNF335; RCN1; FGFR1; CHD8; TAB1; ETV2; SALL4; OCRL; GLI2; PLOD3; PITX2; TGFBR2; XRCC2; HHEX; ADAR; KDM6A; RBBP6; ADA; PRKCSH; MYO1E; SRF; GATA1; NOS3; EDNRA; IGF2; MYH10; ENDOG; FGFR2; TIE1; RXRA; EDN1; CCNB2; EPB41L5; N4BP2L2; GR…
GO:0010033	response to organic substance	biological_process	20//7286	0.0273999	0.793843	DGKD; ANXA5; SLC10A3; RELA; CDK3; P2RX2; HDAC6; KLF4; CLK2; AKT1; IL12B; P2RX7; AQP9; ABCG1; CDK6; P2RX1; WNT5A; FKBP1B; REN; P2RX3
GO:0010718	positive regulation of epithelial to mesenchymal transition	biological_process	20//7286	0.0273999	0.793843	GLIPR2; TGFB1I1; COL1A1; RGCC; LOXL2; ZNF703; EZH2; AXIN2; SNAI1; TGFBR2; WWTR1; BMP7; BCL9L; IL1B; CRB2; EPB41L5; MTOR; SMAD4; BMP4; NOTCH1
GO:0061098	positive regulation of protein tyrosine kinase activity	biological_process	20//7286	0.0273999	0.793843	UNC119; EPHA4; PDGFB; DVL2; AGT; ERBB3; NEDD9; ABI2; ERCC6; PRNP; RELN; GHRL; SRCIN1; GRM5; ACE; AFAP1L2; DOK7; WNT3A; GREM1; CASS4
GO:0000981	RNA polymerase II transcription factor activity, sequence-specific DNA binding	molecular_function	102//7286	0.0277636	0.793843	TFDP2; SOX18; TFAP2A; MYBL2; XBP1; PEG3; JUNB; RELA; ETS2; HEYL; FOXA3; FOXP3; FOXP1; FLI1; HIF3A; TBX5; ZNF131; THAP12; TBXT; NFATC4; GTF2IRD1; ETV2; FOXJ2; SP7; ELF2; ELF4; ETV3L; NFKB2; ZNF444; POU4F2; ZMYM5; CC2D1A; SIX6; GATA2; PITX2; GTF2I; ELF3; TCF7L2; ERG; GRHL3; FOXO3; MLXIP; MEF2D; ETV3; E2F1; EPAS1; RUNX1; ZNF518B; GATA1; SPIB; SOX17; NFIX; FOXM1; ZNF496; ZNF641; SP9; ZSCAN29; FOXI3; …
GO:0007569	cell aging	biological_process	13//7286	0.0282317	0.793843	MIF; DNAJA3; TBX2; WRN; TP63; PML; HRAS; MNT; ZMIZ1; TBX3; BCL2; RWDD1; BRCA2
GO:0030507	spectrin binding	molecular_function	13//7286	0.0282317	0.793843	DMTN; PTPRN; SPTBN4; CAMSAP1; ANK3; USH1G; MYO10; CAMSAP3; USH1C; MYO7A; SPTBN5; ANK1; CAMSAP2
GO:0090103	cochlea morphogenesis	biological_process	13//7286	0.0282317	0.793843	HPN; DVL2; GLI2; PTK7; DVL1; GRHL3; FRZB; TIFAB; SIX1; FZD2; WNT5A; NEUROG1; POU3F4
GO:0007154	cell communication	biological_process	21//7286	0.0284532	0.793843	GJC2; GJA4; DLL4; FREM1; GJB6; GJA3; ITGB4; GJB3; GJB1; SLC8A1; FREM2; SLC8A2; GJD4; GJC1; GJA9; ADGRV1; DLL1; GJA10; JAG2; KREMEN2; FRAS1
GO:0003677	DNA binding	molecular_function	586//7286	0.0285296	0.793843	HMG20A; NR1H2; CSDC2; MEN1; ARID5A; TBX15; PPARA; IKZF3; IRF3; RBFOX3; CXXC1; THRA; EMX2; GTF2F1; TFDP2; ANKRD1; EEPD1; TMEM18; FEN1; ERCC5; SURF6; E2F4; POLR3A; LHX3; TFE3; MYOD1; TERF1; THAP5; SMAD5; HNF4A; ZNF512; POLA2; DLX3; IRF5; TCF21; POLR3D; CREB3L3; ZNF205; SMARCB1; RPA1; MCM5; SOX18; HMGA1; HSF1; TFAP2A; ZBTB6; TAF6; DDX1; RXRB; MEOX1; RAD51D; ZNF34; TTC5; ZNF572; ZNF227; IER2; ZSCAN21…
GO:0015630	microtubule cytoskeleton	cellular_component	68//7286	0.0290667	0.793843	PSRC1; MTUS1; ALKBH2; MARK4; TUBB2B; TUBB3; AGBL5; CDC42EP2; TAF1A; DNAJA1; C25H16orf45; MAPRE2; CDC42EP4; FES; ZNF410; ENKD1; RELL1; TEKT1; PCIF1; ACTR1B; CDK16; CEP131; THAP6; MID1; SARM1; ESRRA; TACC3; KIF2B; KATNB1; CLIP1; PIK3R4; SPTAN1; DVL1; HMMR; APC2; AKT1; NUAK1; LYST; MAP4; ZBTB49; PRKCI; CCNB2; MAST2; TACC2; CCNA1; SHTN1; TACC1; STRBP; PKNOX2; ADCY10; SKA1; EML3; MAP7D2; RASSF1; MAP7D…
GO:0005881	cytoplasmic microtubule	cellular_component	22//7286	0.029366	0.793843	DCXR; TUBG1; ZNF410; ENKD1; REEP2; HID1; BIRC5; TMEM214; SCTR; CLASP1; SS18; MID1; CLIP2; MAP10; CLIP1; HDAC6; SPACA9; APC2; CYLD; ODF3L2; SNPH; MAPRE1
GO:0048146	positive regulation of fibroblast proliferation	biological_process	22//7286	0.029366	0.793843	MIF; WNT2; DDR2; CD74; PDGFB; CCNB1; IGF1; CDKN1A; FOSL2; SIRT6; ITGB3; PML; E2F1; CTC1; PDGFC; CDK6; WNT5A; FBRS; LIG4; ZMIZ1; PDGFA; ESR1
GO:0045121	membrane raft	cellular_component	66//7286	0.0299429	0.793843	HK1; STOML2; BTK; ABCA1; CMTM8; CAVIN1; BACE1; FLOT1; EFNB1; KCNA5; LAMP1; TNFRSF1B; MLC1; MALL; EFHD2; MARVELD1; RET; CD4; STX12; CARD11; EPHB1; ZAP70; CAPN2; NTSR1; CBLC; TGFBR2; TNR; MYO1C; PIKFYVE; HPSE; PRNP; SELE; DAG1; HYAL2; TRPC4; CBLB; RHOQ; ADCY1; IKBKB; FURIN; CLIP3; CD79A; SLC9A1; PECAM1; CBL; ADAM17; TRAF2; CAV1; PAG1; ARC; CXADR; DLL1; FYB2; GPC1; ARID3C; KCNE3; NOS1; SLC6A4; FLOT2…
GO:0071560	cellular response to transforming growth factor beta stimulus	biological_process	23//7286	0.0301515	0.793843	WNT2; ANKRD1; PDE2A; ZFP36L2; WNT10A; DLX1; YES1; ZFP36L1; WNT7A; MAPK7; SRC; SFRP1; PDE3A; HYAL2; NR3C1; EPB41L5; SCX; CAV1; WNT5A; STK16; WWOX; COL4A2; OVOL2
GO:0001678	cellular glucose homeostasis	biological_process	9//7286	0.0305695	0.793843	HK1; FOXA3; SIRT1; HKDC1; GCK; PIK3R2; PIK3R1; NUCKS1; GCKR
GO:0005003	ephrin receptor activity	molecular_function	9//7286	0.0305695	0.793843	EPHA4; EPHB2; EPHB3; EPHA1; EPHB1; EPHA2; EPHA10; EPHB4; EPHA8
GO:0015385	sodium:proton antiporter activity	molecular_function	9//7286	0.0305695	0.793843	SLC9A3; SLC9A5; SLC9A1; SLC9A4; SLC9A7; SLC9A2; SLC9A8; SLC9C2; SLC9B2
GO:0016331	morphogenesis of embryonic epithelium	biological_process	9//7286	0.0305695	0.793843	TGFB1I1; GRSF1; PCDH8; PDX1; VEGFC; FGFR2; JAG2; LAMA5; SCRIB
GO:0016810	hydrolase activity, acting on carbon-nitrogen (but not peptide) bonds	molecular_function	9//7286	0.0305695	0.793843	DPYSL2; CAD; BTD; CRMP1; DPYSL4; AMDHD1; DPYS; NAAA; GDA
GO:0019369	arachidonic acid metabolic process	biological_process	9//7286	0.0305695	0.793843	MGC127055; DAGLB; CYP1B1; ALOX12B; DAGLA; ALOX12; CYP2D14; ALOX15; ALOXE3
GO:0022617	extracellular matrix disassembly	biological_process	9//7286	0.0305695	0.793843	FLOT1; WASHC1; EXOC8; KIF9; LAMC1; LCP1; KLK4; SH3PXD2B; NOXO1
GO:0033690	positive regulation of osteoblast proliferation	biological_process	9//7286	0.0305695	0.793843	TMEM119; CYR61; ITGB3; HPSE; GATA1; ABL1; ITGAV; SOX8; LRP5
GO:0048168	regulation of neuronal synaptic plasticity	biological_process	9//7286	0.0305695	0.793843	S100B; CAMK2A; EPHB2; RASGRF1; ACP4; CNTN2; NETO1; NSMF; GRIN1
GO:0050910	detection of mechanical stimulus involved in sensory perception of sound	biological_process	9//7286	0.0305695	0.793843	HPN; COL11A1; CHRNA9; TMC2; KIT; MKKS; CHRNA10; PCDH15; STRC
GO:0051146	striated muscle cell differentiation	biological_process	9//7286	0.0305695	0.793843	BNIP2; MYOD1; CDON; CDH2; KRAS; MAPK14; AKT1; IGF2; IGFBP5
GO:0060071	Wnt signaling pathway, planar cell polarity pathway	biological_process	9//7286	0.0305695	0.793843	ROR2; DVL2; WNT7A; DVL1; SFRP1; DVL3; MED12; WNT5A; WNT9B
GO:2000311	regulation of AMPA receptor activity	biological_process	9//7286	0.0305695	0.793843	CACNG2; NLGN3; NLGN2; MAPK8IP2; CACNG4; CACNG5; SHISA9; CNIH3; SHANK1
GO:0030139	endocytic vesicle	cellular_component	24//7286	0.0308222	0.793843	ABCA1; RAB5C; EHD1; RAPGEF2; RABEP1; EHD3; SH3KBP1; HYAL2; IGF2R; PRKCSH; PLD1; LPAR2; KIF5B; PLEKHG5; RAB11FIP4; PIK3C2B; FLOT2; LRP2; RAB17; RALA; RAB13; ITSN1; DAB2IP; DPP4
GO:0032956	regulation of actin cytoskeleton organization	biological_process	24//7286	0.0308222	0.793843	FAM107A; FSCN1; DMTN; CDK10; TAOK2; SIGLEC15; ARHGEF5; ARHGAP18; DLC1; ARHGAP35; CRK; GRHL3; ITGB3; ARHGEF19; BST1; ABL1; MTOR; ROCK1; ARHGAP44; DIXDC1; HIP1R; TSC1; PRKCD; TRIOBP
GO:0030057	desmosome	cellular_component	14//7286	0.0310514	0.793843	PKP3; JUP; PKP4; JAM3; DSP; UBA1; TCHP; PKP1; B4GALT1; DSG1; KAZN; DSC3; DSC2; PNN
GO:0030863	cortical cytoskeleton	cellular_component	14//7286	0.0310514	0.793843	DMTN; CTTN; NOS2; GYPC; SPTBN1; ACTN4; ACTB; SELE; SLC4A1; TRPC4; SPTA1; EPB41; TPM4; DLG4
GO:0042813	Wnt-activated receptor activity	molecular_function	14//7286	0.0310514	0.793843	SFRP4; LRP4; FZD3; FZD1; FZD4; SFRP1; FRZB; SFRP5; FZD5; FZD2; FZD9; ROR1; LRP5; FZD8
GO:0046580	negative regulation of Ras protein signal transduction	biological_process	14//7286	0.0310514	0.793843	MAPKAP1; EPHB2; RASAL3; RASA1; RASA3; RAPGEF1; TRIM67; RASAL2; RASAL1; SPRY1; MFN2; SYNGAP1; LOC521224; DAB2IP
GO:0048872	homeostasis of number of cells	biological_process	14//7286	0.0310514	0.793843	CDH2; CARD11; SART3; LAT; BAX; RASSF2; ASXL1; GCNT4; CYLD; BCR; ZFPM1; BAK1; AFDN; GATA3
GO:0050769	positive regulation of neurogenesis	biological_process	14//7286	0.0310514	0.793843	NUMBL; SRRT; ZNF335; CX3CR1; XRCC2; SERPINF1; ASCL1; SPEN; RASSF10; TRIM32; LIG4; LRP2; GPER1; SNW1
GO:0098686	hippocampal mossy fiber to CA3 synapse	cellular_component	14//7286	0.0310514	0.793843	CALB1; CACNG2; BACE1; GRIK5; SLC30A3; UNC13B; GRIK4; NECTIN1; ADCY1; SYT9; P2RX3; GPER1; NECTIN3; YWHAZ
GO:0023014	signal transduction by protein phosphorylation	biological_process	25//7286	0.0313891	0.793843	MST1; MAP2K3; PAK4; MAP3K14; PAK6; STK10; KCNH2; NRK; STRADB; MAP2K1; MAP3K2; PAK5; SLK; KCNH1; MAP3K4; MAP3K3; SBK2; MAP2K2; MAP3K19; MAP3K8; NEK1; PAK1; KCNH4; PAK3; MAP2K7
GO:0004536	deoxyribonuclease activity	molecular_function	6//7286	0.0318072	0.793843	DNASE1L1; DFFB; DNASE1L2; DNASE1L3; DNASE1; TATDN2
GO:0004703	G-protein coupled receptor kinase activity	molecular_function	6//7286	0.0318072	0.793843	GRK6; GRK1; GRK7; GRK4; GRK5; GRK3
GO:0005915	zonula adherens	cellular_component	6//7286	0.0318072	0.793843	NECTIN2; JUP; ACTN1; CAMSAP3; KIFC3; PLEKHA7
GO:0006020	inositol metabolic process	biological_process	6//7286	0.0318072	0.793843	ITPKA; PPIP5K1; IMPA2; MECP2; SLC5A3; IMPA1
GO:0016817	hydrolase activity, acting on acid anhydrides	molecular_function	6//7286	0.0318072	0.793843	CHD8; SMARCA4; SMARCA2; CHD6; CHD9; CHD7
GO:0019217	regulation of fatty acid metabolic process	biological_process	6//7286	0.0318072	0.793843	PPARA; SREBF1; SCAP; CAV1; ERFE; PRKAG2
GO:0021516	dorsal spinal cord development	biological_process	6//7286	0.0318072	0.793843	GDNF; DRAXIN; DAAM2; RFX4; DRGX; PBX3
GO:0021785	branchiomotor neuron axon guidance	biological_process	6//7286	0.0318072	0.793843	PLXNA4; PLXNA2; SEMA3A; SEMA3F; NRP1; PLXNA1
GO:0030050	vesicle transport along actin filament	biological_process	6//7286	0.0318072	0.793843	MLPH; ACTN4; MYO1C; MYRIP; MYO5A; MOBP
GO:0030291	protein serine/threonine kinase inhibitor activity	molecular_function	6//7286	0.0318072	0.793843	FAM212B; RPTOR; FAM212A; SPRED2; H2AFY; SPRED1
GO:0032964	collagen biosynthetic process	biological_process	6//7286	0.0318072	0.793843	COL1A1; ADAMTS3; ADAMTS2; P3H4; TRAM2; COL5A1
GO:0035280	miRNA loading onto RISC involved in gene silencing by miRNA	biological_process	6//7286	0.0318072	0.793843	AGO3; TARBP2; DICER1; ADAR; AGO1; AGO2
GO:0035810	positive regulation of urine volume	biological_process	6//7286	0.0318072	0.793843	INPP5K; DRD2; HYAL2; NPR3; EDN1; TFAP2B
GO:0042754	negative regulation of circadian rhythm	biological_process	6//7286	0.0318072	0.793843	SUV39H1; CIPC; CRY1; SFPQ; SIN3A; SUV39H2
GO:0043589	skin morphogenesis	biological_process	6//7286	0.0318072	0.793843	ERRFI1; COL1A1; CDSN; TP63; SRF; COL1A2
GO:0043931	ossification involved in bone maturation	biological_process	6//7286	0.0318072	0.793843	SEMA4D; THBS3; RYR1; DCHS1; FAT4; PLXNB1
GO:0048406	nerve growth factor binding	molecular_function	6//7286	0.0318072	0.793843	NGFR; SORT1; FURIN; LOC510798; PCSK6; NTRK1
GO:0050700	CARD domain binding	molecular_function	6//7286	0.0318072	0.793843	NOD2; MAVS; CARD9; CARD11; NOD1; CARD14
GO:0051013	microtubule severing	biological_process	6//7286	0.0318072	0.793843	LZTS2; KATNB1; KATNAL2; KATNA1; KATNAL1; TTLL6
GO:0051968	positive regulation of synaptic transmission, glutamatergic	biological_process	6//7286	0.0318072	0.793843	NLGN3; NLGN2; TNR; RELN; SHANK2; SHANK3
GO:0060440	trachea formation	biological_process	6//7286	0.0318072	0.793843	MAPK3; MAP2K1; TGFBR2; MAPK1; MAP2K2; BMP4
GO:0061820	telomeric D-loop disassembly	biological_process	6//7286	0.0318072	0.793843	TERF1; RECQL4; WRN; POT1; TERF2; SLX4
GO:0070257	positive regulation of mucus secretion	biological_process	6//7286	0.0318072	0.793843	PRKCE; ALOX12B; P2RY2; SYTL2; MAP1LC3B; ATG5
GO:0070531	BRCA1-A complex	cellular_component	6//7286	0.0318072	0.793843	BABAM1; UIMC1; BARD1; BRCA1; ABRAXAS1; BABAM2
GO:0090303	positive regulation of wound healing	biological_process	6//7286	0.0318072	0.793843	DMTN; PRKCE; HBEGF; HRAS; KANK1; ARFGEF1
GO:0098831	presynaptic active zone cytoplasmic component	cellular_component	6//7286	0.0318072	0.793843	CTBP2; PPFIA3; BSN; ERC2; PCLO; CTBP1
GO:0099566	regulation of postsynaptic cytosolic calcium ion concentration	biological_process	6//7286	0.0318072	0.793843	CALB1; ATP2B2; GRM1; MYO5A; WNT5A; GRM5
GO:1904754	positive regulation of vascular associated smooth muscle cell migration	biological_process	6//7286	0.0318072	0.793843	PDGFB; ADAMTS1; DOCK4; DOCK5; NR4A3; IGFBP5
GO:0051965	positive regulation of synapse assembly	biological_process	28//7286	0.0325637	0.793843	NLGN3; BDNF; ASIC2; LRRC24; SYNDIG1; EPHB2; EPHB3; LRRTM3; CUX2; ADGRB1; WNT7A; EPHB1; LRRC4B; CBLN2; DLG5; MECP2; TPBG; ADGRL3; LRTM2; NTRK2; ADGRB2; FLRT1; GHRL; CLSTN1; NLGN1; NTRK1; ADGRL1; SLITRK5
GO:0006813	potassium ion transport	biological_process	60//7286	0.0326652	0.793843	TMEM175; KCNJ11; KCNJ10; KCNAB1; KCND1; VPS4B; KCNA5; KCNB2; ATP1B3; KCNJ8; PKD2; KCNN4; KCNH6; KCNF1; KCNA2; KCNC4; KCNH2; HCN3; KCNMB3; KCNB1; KCNJ3; KCNV1; HCN1; ATP4B; ABCC8; ABCC9; SLC24A1; KCNA4; KCNH1; KCNMA1; KCNS1; KCNV2; KCNK17; NSF; KCNG1; KCNJ15; KCNG4; KCNJ5; KCNE1; KCNN1; KCNA1; SLC9A8; TSC1; KCNT1; KCNS2; KCNE3; ATP1A3; KCNC3; FXYD1; KCNH4; KCNG2; KCNJ13; KCNQ4; KCND3; KCNMB4; HCN2…
GO:0007613	memory	biological_process	29//7286	0.0328074	0.793843	S100B; PAK6; B4GALT2; ITGA5; LMX1A; RIN1; SLC24A2; CHRNB2; ASIC1; LGMN; MECP2; PAK5; ITPR3; SORCS3; CRTC1; DBH; SLC8A2; KMT2B; SHISA7; ITGA8; CIC; SHANK2; ATP1A3; NETO1; ADGRF1; FOXO6; SHANK3; HRH2; GRIN1
GO:0019900	kinase binding	molecular_function	38//7286	0.0328253	0.793843	CDC37; TRIP6; PPP2R5A; JAKMIP2; STX1A; TRADD; TOLLIP; TAX1BP1; LRRC14; CRY1; MYOM1; CDC6; SNAI1; SRC; HTT; FLNA; DGKQ; AURKB; WWC1; PER1; TNS2; PRDX3; ITGB1BP1; TNFAIP3; MOB1B; UBQLN1; WWC3; DLG4; CNOT9; TTC28; PRKCD; EMP2; IGSF9B; JAKMIP3; PTPN22; TIAM1; JAKMIP1; DAB2IP
GO:0031463	Cul3-RING ubiquitin ligase complex	cellular_component	38//7286	0.0328253	0.793843	SPOP; KLHL36; KCTD13; KLHL12; KLHDC8B; KLHL18; KLHL29; KLHL1; GAN; KLHL31; KBTBD12; KLHL17; KLHL33; KLHL14; KLHDC7B; SPOPL; BACH1; KLHL42; KLHL8; KLHL22; KLHDC7A; KLHL38; KCTD2; KLHL5; KBTBD3; KBTBD7; KLHL21; KLHL25; KBTBD11; KLHL34; KLHL13; KCTD5; KLHL26; KLHL35; TNFAIP1; KBTBD8; KLHL15; BACH2
GO:0007050	cell cycle arrest	biological_process	37//7286	0.0329648	0.793843	RPRM; SGSM3; CDKN1C; GAS2L1; CDC123; BRINP1; PKD2; TBRG1; RNF112; HEPACAM; ING4; SOX2; CDKN1A; IRF1; WHAMM; MAP2K1; TCF7L2; PRR11; THBS1; PML; PPM1G; NOTCH2; UHMK1; HRAS; IL12B; ZBTB49; JMY; TP53INP1; PKD1; CDKN2C; TP73; APC; RASSF1; CDKN2A; ERN1; STK11; NOTCH1
GO:0014068	positive regulation of phosphatidylinositol 3-kinase signaling	biological_process	30//7286	0.0329891	0.793843	HCLS1; PPARD; PDGFB; WNT16; RGL2; IGF1; SEMA4D; PRR5; AGT; SIRT1; UNC5B; FLT1; PTPN6; F2R; LEP; OSM; NRG1; MYOC; FSHR; RELN; CSF3; CBL; PDGFC; NKX3-1; PRR5L; PLXNB1; INS; PDGFA; GPER1; CD28
GO:0019905	syntaxin binding	molecular_function	36//7286	0.0330771	0.793843	NAPB; ABCA1; VAMP1; CPLX1; LLGL1; CPLX3; TMED9; STX6; SYT13; VPS18; HECTD3; LLGL2; SYT12; STXBP5; NAPA; VPS52; SYTL4; TXLNA; NSF; ABL1; SYT2; TXLNG; SYTL1; STX10; RPH3A; SYT15; SYTL3; SYT17; SYT9; C2CD4D; SYTL2; SYT14; NAPG; SYT8; SYT7; TMED10
GO:0032088	negative regulation of NF-kappaB transcription factor activity	biological_process	31//7286	0.0331148	0.793843	ITCH; RBCK1; PRMT2; NFKBIA; PELI1; FOXP3; TAX1BP1; NLRP12; CYP1B1; LRRC14; SIRT1; OTULIN; NFKBID; TRIM37; KLF4; ZCCHC11; PTGIS; TRIM21; PKHD1; NLRC3; TNFAIP3; ZC3H12A; ARRB1; NLRC5; CYLD; CDKN2A; TRAIP; TRAF3; IRAK3; CACTIN; DAB2IP
GO:0015267	channel activity	molecular_function	15//7286	0.0334844	0.793843	AQP7; AQP3; PKD2; AQP5; AQP2; AQP4; CHRNB1; BAX; AQP8; P2RX7; MIP; AQP9; AQP6; AQP11; BCL2
GO:0055007	cardiac muscle cell differentiation	biological_process	15//7286	0.0334844	0.793843	NKX2-5; FOXP1; TBX5; PROX2; PITX2; SLC9A1; MYOCD; GATA6; KDM6B; PROX1; TSC1; ARID1A; TBX3; SIK1; BMP4
GO:0070207	protein homotrimerization	biological_process	15//7286	0.0334844	0.793843	MIF; HSF1; CLYBL; SIGMAR1; TNFRSF9; EMILIN1; SCARA5; HSF4; SLC1A5; SLC1A2; TRAF2; SMAD4; PNPT1; PKD2L1; P2RX3
GO:0032991	macromolecular complex	cellular_component	195//7286	0.0347794	0.793843	MEN1; UBE2D1; KMT2E; DCAF15; COL6A2; CDCA8; ITCH; FEN1; SMAD5; C3; TES; MST1; NOD2; STIM1; HSF1; CISD2; OOEP; ABAT; TAF6; CAVIN1; MTMR9; RAB3GAP1; PEX19; AMFR; STRA6; HSP90AA1; RAD52; ZBTB16; PRELID1; SNTA1; SNX4; SRRT; IKZF5; PHB2; WASF2; TOMM40L; NKX2-5; ASF1B; DDB2; VPS72; DDB1; SH3GLB1; PKN1; HDAC1; CAVIN3; IPO4; ARHGEF2; SSBP3; TBX5; CBFB; GRB10; CDKN1A; EPS8L1; KIF24; MIER2; SIGLEC15; ZNF70…
GO:0007605	sensory perception of sound	biological_process	55//7286	0.0350146	0.793843	COL2A1; COL11A2; TFAP2A; ASIC2; SLC9A3R1; COL1A1; COL11A1; FGFR1; SPTBN4; TUB; P2RX2; GJB6; USH2A; CDH23; ATP2B2; USH1G; POU4F2; CHRNB2; FBXO11; OTOG; BARHL1; WFS1; FZD4; MYO1A; TMIE; ESPNL; TSPEAR; CLIC5; KCNMA1; SLC1A3; SIX1; LRIG1; NAV2; MARVELD2; EYA4; SOBP; DNM1; RIPOR2; ADGRV1; USH1C; MYO7A; SRRM4; THRB; POU3F4; ROR1; PCDH15; TECTA; MYO15A; STRC; TJP1; LRP2; KCNQ4; TRIOBP; OTOGL; CHD7
GO:0007162	negative regulation of cell adhesion	biological_process	16//7286	0.0355723	0.793843	JAM2; SEMA4D; ERBB3; PLXNC1; MIA3; RASA1; PLXNB2; PDE3B; PLXND1; PLXNB3; KNG1; PIK3R1; RIPOR2; DSCAM; PLXNB1; DAB1
GO:0032456	endocytic recycling	biological_process	16//7286	0.0355723	0.793843	EHD1; SNX4; STX6; MICALL2; RAB35; EHD3; DENND1A; VPS53; VPS52; MICALL1; RAB11FIP3; EPG5; LMTK2; PTPN23; RAB17; RAB13
GO:0099061	integral component of postsynaptic density membrane	cellular_component	16//7286	0.0355723	0.793843	CACNG2; GRIK5; LRRC4; LRRTM3; GSG1L; ADRB1; PTPRO; ADCY1; SORCS3; NRCAM; SHISA9; NETO1; GRID1; ADAM22; NECTIN3; GRIN1
GO:0001655	urogenital system development	biological_process	10//7286	0.0363676	0.793843	OSR1; EPHB2; PBX1; EPHB3; LHX1; GATA2; ACD; PAX8; NKX3-1; HELLS
GO:0007009	plasma membrane organization	biological_process	10//7286	0.0363676	0.793843	BAIAP2L2; MTSS1; ANK3; SPTBN1; MPP5; SPTA1; P2RX7; FAT4; A4GALT; MTSS1L
GO:0042311	vasodilation	biological_process	10//7286	0.0363676	0.793843	BBS2; PLOD3; BDKRB2; KCNMA1; MKKS; CASR; APOE; KNG1; NOS1; ATG5
GO:0043583	ear development	biological_process	10//7286	0.0363676	0.793843	STRA6; DLX5; DDR1; GSC; FGFR1; ECE1; HMX3; BCL2L11; BCL2; GATA3
GO:0048041	focal adhesion assembly	biological_process	10//7286	0.0363676	0.793843	ACTN1; ACTN2; TAOK2; WHAMM; RCC2; RHOD; ARHGAP6; PEAK1; FERMT2; BCL2
GO:0051493	regulation of cytoskeleton organization	biological_process	10//7286	0.0363676	0.793843	ARHGEF5; CAPN2; FCHSD1; AFAP1; MYPN; ROCK1; NEXN; STMN4; PLXNB1; SYDE1
GO:0070300	phosphatidic acid binding	molecular_function	10//7286	0.0363676	0.793843	PLCD1; PACSIN2; UQCC3; MAPKAP1; GSDMD; ATP13A2; RAPGEF2; MICALL1; PITPNM1; JPH2
GO:0030154	cell differentiation	biological_process	198//7286	0.0366299	0.793843	SLA; AGR2; PBXIP1; BTK; SEMA4A; RASGRP4; ODF4; CAMK2A; TMEM100; DPYSL2; YTHDF2; LHX3; MYOD1; OSR1; SUV39H1; CCDC63; SMARCB1; ANGPTL4; SEPT2; SBNO2; RNF114; KCTD11; TRIM54; PPDPF; CCHCR1; CSK; MYBL2; XBP1; FES; PPARD; DHCR7; GATA5; OSR2; TGFB1I1; GADD45B; RBM4; CITED2; EID2; NKX2-5; ETS2; HAND1; ANKRD49; PDLIM7; DMRTC2; NGRN; SPATA46; DMRT1; FOXA3; EYA2; ASCL2; FOXP3; FOXP1; FLI1; NEUROD6; ROR2; H…
GO:0003219	cardiac right ventricle formation	biological_process	4//7286	0.037637	0.793843	SMARCD3; HAND1; HAND2; NOTCH1
GO:0003257	positive regulation of transcription from RNA polymerase II promoter involved in myocardial precursor cell differentiation	biological_process	4//7286	0.037637	0.793843	TBXT; SRF; MYOCD; GREM1
GO:0004111	creatine kinase activity	molecular_function	4//7286	0.037637	0.793843	CKB; CKMT2; CKM; MAP4K4
GO:0004308	exo-alpha-sialidase activity	molecular_function	4//7286	0.037637	0.793843	NEU1; NEU4; NEU3; NEU2
GO:0004430	1-phosphatidylinositol 4-kinase activity	molecular_function	4//7286	0.037637	0.793843	PI4K2A; PI4K2B; PI4KA; PI4KB
GO:0004706	JUN kinase kinase kinase activity	molecular_function	4//7286	0.037637	0.793843	MAP3K11; MAP3K9; MAP3K21; MAP3K10
GO:0005005	transmembrane-ephrin receptor activity	molecular_function	4//7286	0.037637	0.793843	EPHA4; EPHB2; EPHA1; EPHB1
GO:0005314	high-affinity glutamate transmembrane transporter activity	molecular_function	4//7286	0.037637	0.793843	SLC25A22; SLC1A1; SLC1A3; SLC1A2
GO:0005501	retinoid binding	molecular_function	4//7286	0.037637	0.793843	RBP4; PTGDS; RBP3; RBP7
GO:0006047	UDP-N-acetylglucosamine metabolic process	biological_process	4//7286	0.037637	0.793843	GFPT2; GNE; B4GALNT2; GFPT1
GO:0006278	RNA-dependent DNA biosynthetic process	biological_process	4//7286	0.037637	0.793843	TERT; TERF2; TEP1; HMBOX1
GO:0006384	transcription initiation from RNA polymerase III promoter	biological_process	4//7286	0.037637	0.793843	CRCP; POLR3H; GTF3C1; SNAPC5
GO:0007016	cytoskeletal anchoring at plasma membrane	biological_process	4//7286	0.037637	0.793843	TLN1; DAG1; EPB41L3; TLN2
GO:0008091	spectrin	cellular_component	4//7286	0.037637	0.793843	SPTBN4; SPTBN1; SPTA1; SPTB
GO:0010735	positive regulation of transcription via serum response element binding	biological_process	4//7286	0.037637	0.793843	NKX2-5; SRF; MKL1; MICAL2
GO:0010748	negative regulation of plasma membrane long-chain fatty acid transport	biological_process	4//7286	0.037637	0.793843	THBS1; AKT2; AKT1; IRS2
GO:0010807	regulation of synaptic vesicle priming	biological_process	4//7286	0.037637	0.793843	NAPB; STX1A; NAPA; STX1B
GO:0014051	gamma-aminobutyric acid secretion	biological_process	4//7286	0.037637	0.793843	CACNA1A; TRPC4; CACNB4; APBA1
GO:0015807	L-amino acid transport	biological_process	4//7286	0.037637	0.793843	SLC43A2; SLC7A8; LAT; SLC7A5
GO:0015820	leucine transport	biological_process	4//7286	0.037637	0.793843	SLC6A17; LAT; SLC7A5; SLC6A15
GO:0015827	tryptophan transport	biological_process	4//7286	0.037637	0.793843	LAT; SLC7A5; SLC36A4; ACE2
GO:0016560	protein import into peroxisome matrix, docking	biological_process	4//7286	0.037637	0.793843	PEX5; PEX13; PEX5L; PEX14
GO:0016891	endoribonuclease activity, producing 5'-phosphomonoesters	molecular_function	4//7286	0.037637	0.793843	DICER1; AGO2; ELAC1; ENDOV
GO:0021545	cranial nerve development	biological_process	4//7286	0.037637	0.793843	ERBB3; EPHB1; SLC1A3; CHD7
GO:0021631	optic nerve morphogenesis	biological_process	4//7286	0.037637	0.793843	EPHB2; EPHB1; CHRNB2; GLI3
GO:0030035	microspike assembly	biological_process	4//7286	0.037637	0.793843	FSCN1; ACTN2; ABL1; FGD4
GO:0031507	heterochromatin assembly	biological_process	4//7286	0.037637	0.793843	BAHD1; HMGA2; TNRC18; BAHCC1
GO:0032388	positive regulation of intracellular transport	biological_process	4//7286	0.037637	0.793843	MLC1; NUMA1; SPAG5; CAPN10
GO:0032483	regulation of Rab protein signal transduction	biological_process	4//7286	0.037637	0.793843	SGSM3; MADD; DENND1A; DENND4B
GO:0033152	immunoglobulin V(D)J recombination	biological_process	4//7286	0.037637	0.793843	FOXP1; TCF3; PRKDC; LIG4
GO:0033564	anterior/posterior axon guidance	biological_process	4//7286	0.037637	0.793843	UNC5B; UNC5C; UNC5A; NTN1
GO:0033600	negative regulation of mammary gland epithelial cell proliferation	biological_process	4//7286	0.037637	0.793843	PHB2; ROBO1; GATA3; BRCA2
GO:0034056	estrogen response element binding	molecular_function	4//7286	0.037637	0.793843	TRIM24; TOX3; ESR2; ESR1
GO:0035014	phosphatidylinositol 3-kinase regulator activity	molecular_function	4//7286	0.037637	0.793843	WDR91; PIK3R3; PIK3R2; PIK3R1
GO:0035426	extracellular matrix-cell signaling	biological_process	4//7286	0.037637	0.793843	NDP; FZD4; LRP5; FER
GO:0035522	monoubiquitinated histone H2A deubiquitination	biological_process	4//7286	0.037637	0.793843	USP16; MYSM1; BAP1; ASXL1
GO:0038127	ERBB signaling pathway	biological_process	4//7286	0.037637	0.793843	MVP; NRG1; MAPK1; PTPN11
GO:0042297	vocal learning	biological_process	4//7286	0.037637	0.793843	STRA6; HTT; FOXP2; NRXN2
GO:0042756	drinking behavior	biological_process	4//7286	0.037637	0.793843	EN1; MMP17; APLN; REN
GO:0043372	positive regulation of CD4-positive, alpha-beta T cell differentiation	biological_process	4//7286	0.037637	0.793843	CD83; SASH3; NCKAP1L; ZBTB7B
GO:0043496	regulation of protein homodimerization activity	biological_process	4//7286	0.037637	0.793843	AIDA; BAX; BCL2; BAK1
GO:0045061	thymic T cell selection	biological_process	4//7286	0.037637	0.793843	CARD11; ZAP70; JAG2; GATA3
GO:0045180	basal cortex	cellular_component	4//7286	0.037637	0.793843	PKD2; CLASP1; PHLDB2; PHLDB1
GO:0045545	syndecan binding	molecular_function	4//7286	0.037637	0.793843	GPNMB; TNC; HPSE; CHRD
GO:0046578	regulation of Ras protein signal transduction	biological_process	4//7286	0.037637	0.793843	RASGRF1; RASGRF2; FOXM1; PLCE1
GO:0048050	post-embryonic eye morphogenesis	biological_process	4//7286	0.037637	0.793843	FBN1; MFAP2; EFEMP1; BHLHE23
GO:0048562	embryonic organ morphogenesis	biological_process	4//7286	0.037637	0.793843	FGFR2; NEUROD1; FOXE1; HOXC4
GO:0048680	positive regulation of axon regeneration	biological_process	4//7286	0.037637	0.793843	SCARF1; CNTF; FKBP1B; BRAF
GO:0048790	maintenance of presynaptic active zone structure	biological_process	4//7286	0.037637	0.793843	RAB3A; BSN; ERC2; PCLO
GO:0048793	pronephros development	biological_process	4//7286	0.037637	0.793843	OSR1; HNF1B; LHX1; PAX8
GO:0048842	positive regulation of axon extension involved in axon guidance	biological_process	4//7286	0.037637	0.793843	BMPR2; DSCAM; NRP1; MEGF8
GO:0050793	regulation of developmental process	biological_process	4//7286	0.037637	0.793843	NOTCH2; NOTCH4; NOTCH3; NOTCH1
GO:0051572	negative regulation of histone H3-K4 methylation	biological_process	4//7286	0.037637	0.793843	PRMT6; BCOR; BRCA1; H2AFY
GO:0060011	Sertoli cell proliferation	biological_process	4//7286	0.037637	0.793843	BAX; FSHR; ACVR2A; BCL2L2
GO:0060157	urinary bladder development	biological_process	4//7286	0.037637	0.793843	TP63; UPK3A; MYOCD; WNT5A
GO:0060214	endocardium formation	biological_process	4//7286	0.037637	0.793843	SOX18; SOX17; PROX1; OVOL2
GO:0060539	diaphragm development	biological_process	4//7286	0.037637	0.793843	TCF21; STRA6; MSC; FGFRL1
GO:0060603	mammary gland duct morphogenesis	biological_process	4//7286	0.037637	0.793843	GLI2; NTN1; LRP5; SCRIB
GO:0060686	negative regulation of prostatic bud formation	biological_process	4//7286	0.037637	0.793843	BMP7; WNT5A; BMP4; SULF1
GO:0060971	embryonic heart tube left/right pattern formation	biological_process	4//7286	0.037637	0.793843	CITED2; NKX2-5; IFT122; MEGF8
GO:0061304	retinal blood vessel morphogenesis	biological_process	4//7286	0.037637	0.793843	CYP1B1; COL4A1; FZD4; LRP5
GO:0070242	thymocyte apoptotic process	biological_process	4//7286	0.037637	0.793843	BAX; GLI3; BCL2L11; BAK1
GO:0070828	heterochromatin organization	biological_process	4//7286	0.037637	0.793843	HP1BP3; LOXL2; SNAI1; SETD7
GO:0071205	protein localization to juxtaparanode region of axon	biological_process	4//7286	0.037637	0.793843	CNTNAP1; CNTN2; NFASC; EPB41L3
GO:0071313	cellular response to caffeine	biological_process	4//7286	0.037637	0.793843	CASQ2; SELENON; RYR1; RYR2
GO:0071447	cellular response to hydroperoxide	biological_process	4//7286	0.037637	0.793843	DAPK1; TP53INP1; PRKCD; OXR1
GO:0071896	protein localization to adherens junction	biological_process	4//7286	0.037637	0.793843	DSP; MPP7; DLG5; SCRIB
GO:0072383	plus-end-directed vesicle transport along microtubule	biological_process	4//7286	0.037637	0.793843	FYCO1; KIF5B; KIF13A; KIF23
GO:0090191	negative regulation of branching involved in ureteric bud morphogenesis	biological_process	4//7286	0.037637	0.793843	TACSTD2; SIX1; GREM1; BMP4
GO:0097104	postsynaptic membrane assembly	biological_process	4//7286	0.037637	0.793843	NLGN3; LRP4; NLGN2; NLGN1
GO:0097119	postsynaptic density protein 95 clustering	biological_process	4//7286	0.037637	0.793843	LRRC4; NLGN2; RELN; NLGN1
GO:0097136	Bcl-2 family protein complex	cellular_component	4//7286	0.037637	0.793843	BCL2L1; BAX; BCL2L2; BCL2L11
GO:0097500	receptor localization to non-motile cilium	biological_process	4//7286	0.037637	0.793843	TULP2; TULP3; TUB; TULP1
GO:0097524	sperm plasma membrane	cellular_component	4//7286	0.037637	0.793843	GPX5; LYZL6; CCR6; ABHD2
GO:0098993	anchored component of synaptic vesicle membrane	cellular_component	4//7286	0.037637	0.793843	RAB26; CPLX3; RAB3A; RAB3B
GO:1900015	regulation of cytokine production involved in inflammatory response	biological_process	4//7286	0.037637	0.793843	NOS2; BAP1; MAPK14; LEP
GO:1900452	regulation of long term synaptic depression	biological_process	4//7286	0.037637	0.793843	SORCS3; ARC; DGKI; SHANK3
GO:1901030	positive regulation of mitochondrial outer membrane permeabilization involved in apoptotic signaling pathway	biological_process	4//7286	0.037637	0.793843	ZNF205; GSK3A; BOK; HIP1R
GO:1901991	negative regulation of mitotic cell cycle phase transition	biological_process	4//7286	0.037637	0.793843	RGCC; TPRA1; ZFP36L2; ZFP36L1
GO:1902414	protein localization to cell junction	biological_process	4//7286	0.037637	0.793843	NECTIN1; MARVELD3; NECTIN3; AFDN
GO:1903373	positive regulation of endoplasmic reticulum tubular network organization	biological_process	4//7286	0.037637	0.793843	RAB3GAP1; RAB3GAP2; ATL3; LNPK
GO:1904261	positive regulation of basement membrane assembly involved in embryonic body morphogenesis	biological_process	4//7286	0.037637	0.793843	CLASP1; DAG1; PHLDB2; PHLDB1
GO:1990086	lens fiber cell apoptotic process	biological_process	4//7286	0.037637	0.793843	TGFBR2; E2F1; E2F2; SIX3
GO:2000675	negative regulation of type B pancreatic cell apoptotic process	biological_process	4//7286	0.037637	0.793843	PDX1; WFS1; NEUROD1; CAST
GO:2000809	positive regulation of synaptic vesicle clustering	biological_process	4//7286	0.037637	0.793843	NLGN3; CDH2; NLGN2; NLGN1
GO:2000821	regulation of grooming behavior	biological_process	4//7286	0.037637	0.793843	NMU; DLG4; CNTNAP4; SHANK3
GO:2001032	regulation of double-strand break repair via nonhomologous end joining	biological_process	4//7286	0.037637	0.793843	MRNIP; DEK; SHLD1; NSD2
GO:0006351	transcription, DNA-templated	biological_process	368//7286	0.0388867	0.793843	MED22; NR1H2; MEN1; MAF1; ARID5A; PSPC1; TBX15; PPARA; IKZF3; IRF3; USP21; CXXC1; THRA; GTF2F1; ACTR8; SUPT4H1; TFDP2; COMMD5; MAPK13; MED17; TMEM18; E2F4; VOPP1; CITED4; MED25; POLR3A; TFE3; CCNC; MYOD1; OSR1; THAP5; SMAD5; HNF4A; ZNF512; IRF5; SUV39H1; FHL2; TCF21; CREB3L3; ZNF205; TRIP6; SMARCB1; PQBP1; GABPB1; CRTC2; HSF1; SBNO2; PCGF5; TFAP2A; ZBTB6; PAXIP1; DDX1; RXRB; ZNF34; SAP18; ZNF572;…
GO:0016323	basolateral plasma membrane	cellular_component	60//7286	0.0398717	0.793843	CD81; STX4; SLC39A5; CLDN7; CDH16; MYO1D; KCNJ10; NOD2; SLC19A1; FLOT1; AQP3; PKD2; DSTYK; MLC1; CLDN1; LRCH4; SLC29A2; DSP; CDH2; ERBB3; SLC22A7; ANK3; CNNM2; BSND; AQP2; AQP4; ABCC1; MYO1A; B4GALT1; SLC4A1; TRPC4; NOD1; SLC23A2; UMOD; CNNM4; CA11; ERBB2; SLC22A8; STX2; PKD1; ATP7B; CLDN19; SLC51B; SLC4A4; SLC41A1; CD300LG; C5AR1; ATP7A; CXADR; FRMPD2; NAIP; DLG4; SLC22A1; FLOT2; NKD2; SLC22A9; …
GO:0001656	metanephros development	biological_process	19//7286	0.0401408	0.793843	CTSH; OSR1; ID3; OSR2; APH1A; GDNF; LHX1; BMP7; GDF11; ITGA8; PAX8; NKX3-1; GLI3; SIX2; HOXA11; SPRY1; BCL2; GREB1L; BMP4
GO:0005261	cation channel activity	molecular_function	19//7286	0.0401408	0.793843	CALHM2; ASIC2; TRPV2; TRPV4; MCOLN2; ASIC1; CALHM1; PIEZO2; MCOLN3; CALHM5; P2RX1; TRPM2; TRPV3; PKD2L1; TRPM6; PIEZO1; TRPM1; CATSPER3; GRIN1
GO:0043507	positive regulation of JUN kinase activity	biological_process	19//7286	0.0401408	0.793843	FGD2; EPHA4; MAPK8IP3; MAP3K11; DVL2; ARHGEF5; FZD4; SASH1; DVL3; EDN1; MAP3K4; FZD5; TRAF2; WNT5A; PAK1; MAP3K10; TLR6; DAB2IP; FZD8
GO:0086091	regulation of heart rate by cardiac conduction	biological_process	19//7286	0.0401408	0.793843	KCNA5; JUP; BIN1; SCN4B; KCNH6; DSP; KCNH2; CACNA1G; TRPM4; KCNJ5; KCNE1; CAV1; DSC2; CTNNA3; AKAP9; KCNE3; KCND3; CACNA1C; HCN4
GO:0004879	RNA polymerase II transcription factor activity, ligand-activated sequence-specific DNA binding	molecular_function	20//7286	0.0412059	0.793843	NR1H2; PPARA; THRA; HNF4A; RXRB; PPARD; RARA; RORC; SREBF1; VDR; RORA; NR5A1; NR3C1; NR2F6; RXRA; NR4A3; NR2C2; NR6A1; AR; ESR1
GO:0050890	cognition	biological_process	20//7286	0.0412059	0.793843	SLC1A4; FAM107A; STRA6; DGCR2; CUX2; CTNS; CHRNB2; CYFIP1; CHL1; DOPEY2; ST3GAL4; GPR155; SOBP; LINS1; SHROOM4; GRM5; KMT2A; CHRM1; JAKMIP1; CHD7
GO:0016079	synaptic vesicle exocytosis	biological_process	11//7286	0.0412085	0.793843	STX1A; CPLX3; UNC13B; OTOF; UNC13C; RAB3A; P2RX7; UNC13A; PPFIA3; STX1B; CADPS
GO:0034113	heterotypic cell-cell adhesion	biological_process	11//7286	0.0412085	0.793843	PARVA; ITGA5; ITGA7; ITGAD; GLDN; ITGA4; RNASE10; ITGB2; NRCAM; ITGAV; NFASC
GO:0048169	regulation of long-term neuronal synaptic plasticity	biological_process	11//7286	0.0412085	0.793843	KCNJ10; KRAS; DRD2; HRAS; SYNPO; SYNGR1; DLG4; GRM5; NETO1; SYNGAP1; GRIN1
GO:0008021	synaptic vesicle	cellular_component	41//7286	0.0414422	0.793843	STX4; SYPL2; RAB40C; RAB26; RABAC1; TPRG1L; SEPT5; SV2B; STX1A; RAB3C; PTPRN; ROGDI; LAMP1; SYNGR3; TRIM9; RNF112; SLC30A3; COPS5; SLC6A17; TRAPPC4; CDK16; SLC17A7; STON2; RAB40B; DNAJC5; RAB3A; SYN1; RAB3B; SYT2; STX2; CLCN3; APBA1; NDEL1; DLG4; STX3; SYN2; STX1B; SYT7; LGI3; DMXL2; GRIN1
GO:0007030	Golgi organization	biological_process	37//7286	0.0429583	0.793843	GAK; COG2; TBC1D20; OBSL1; RAB30; TMED9; GOLGA5; CSNK1D; CLASP1; PI4K2A; PI4K2B; TRAPPC12; HACE1; RAB29; ATP8B2; PLEKHM2; SEC23IP; TJAP1; HTT; ARHGEF7; DNAJC28; ARFGEF1; STX17; CSNK1A1; UBXN2A; BHLHA15; ATL3; SPTBN5; ATL2; KIFC3; VMP1; MYO18A; GORASP1; DYM; TMED10; SYNE1; USP6NL
GO:0007157	heterophilic cell-cell adhesion via plasma membrane cell adhesion molecules	biological_process	23//7286	0.0433801	0.793843	NECTIN2; NECTIN4; GYPC; CDH2; ITGA5; TENM3; SELE; NECTIN1; UMOD; TENM1; DCHS1; TIGIT; CDH4; SCARF2; CD6; FAT4; CXADR; CADM2; TENM4; NLGN1; NECTIN3; TENM2; ADGRL1
GO:0033209	tumor necrosis factor-mediated signaling pathway	biological_process	24//7286	0.0438287	0.793843	TNFRSF21; TNFSF18; NFKBIA; RELA; CD27; TNFRSF1B; TNFRSF9; TNFRSF10D; PTK2B; TNFRSF6B; TNFRSF25; LTBR; NGFR; FOXO3; IKBKB; CARD14; TRAF2; RELT; TNFRSF18; CDIP1; LOC510798; ILK; TRAF3; ST18
GO:0001527	microfibril	cellular_component	7//7286	0.0439924	0.793843	THSD4; MFAP4; FBN1; FBN2; LTBP2; MFAP2; LTBP1
GO:0003184	pulmonary valve morphogenesis	biological_process	7//7286	0.0439924	0.793843	STRA6; HEYL; NOTCH2; NOS3; SMAD6; BMP4; NOTCH1
GO:0004000	adenosine deaminase activity	molecular_function	7//7286	0.0439924	0.793843	ADAT1; ADAR; ADA; ADARB1; ADA2; ADAL; ADAD2
GO:0006646	phosphatidylethanolamine biosynthetic process	biological_process	7//7286	0.0439924	0.793843	PISD; SELENOI; PCYT2; SLC27A1; ALOX15; ETNK1; ETNK2
GO:0006654	phosphatidic acid biosynthetic process	biological_process	7//7286	0.0439924	0.793843	PLD2; SLC27A1; AGPAT2; SH3GLB1; DGKQ; PRKCSH; PLD1
GO:0007216	G-protein coupled glutamate receptor signaling pathway	biological_process	7//7286	0.0439924	0.793843	DAGLA; GRM2; GRM1; GRIK3; GRM5; TRPM1; GRM6
GO:0009101	glycoprotein biosynthetic process	biological_process	7//7286	0.0439924	0.793843	TNIP1; ST3GAL2; FKRP; B4GALT1; ST3GAL4; A4GNT; GCNT1
GO:0010369	chromocenter	cellular_component	7//7286	0.0439924	0.793843	CDCA8; SCMH1; MBD5; AURKB; SALL1; MBD6; CBX5
GO:0010470	regulation of gastrulation	biological_process	7//7286	0.0439924	0.793843	HNF4A; CLASP1; DAG1; PHLDB2; PHLDB1; CRB2; TGIF2
GO:0010586	miRNA metabolic process	biological_process	7//7286	0.0439924	0.793843	AGO1; ZCCHC11; ZCCHC6; AGO2; DROSHA; KHSRP; TRIM71
GO:0010954	positive regulation of protein processing	biological_process	7//7286	0.0439924	0.793843	SRC; CCBE1; RHBDD1; CNTN2; ANGPTL8; NKD2; ASTL
GO:0014850	response to muscle activity	biological_process	7//7286	0.0439924	0.793843	FNDC5; PERM1; PPARGC1A; METRNL; TNS2; RYR2; PRKAA2
GO:0017151	DEAD/H-box RNA helicase binding	molecular_function	7//7286	0.0439924	0.793843	SMAD5; SP7; ETV3; POT1; AKAP8L; DROSHA; SMAD1
GO:0021954	central nervous system neuron development	biological_process	7//7286	0.0439924	0.793843	NPY; GATA2; GBA2; LEP; ASCL1; MAP2; NTRK2
GO:0030238	male sex determination	biological_process	7//7286	0.0439924	0.793843	DMRT1; INSRR; PTGDR; NR5A1; INSR; DHH; SF1
GO:0032688	negative regulation of interferon-beta production	biological_process	7//7286	0.0439924	0.793843	NLRX1; YY1; TRAF3IP1; RELB; PTPRS; TRAIP; CACTIN
GO:0032809	neuronal cell body membrane	cellular_component	7//7286	0.0439924	0.793843	KCNB2; KCNA2; KCNB1; SLC4A8; FLRT1; KCNE3; DAB2IP
GO:0033270	paranode region of axon	cellular_component	7//7286	0.0439924	0.793843	MAG; SPTBN4; CNTNAP1; NCMAP; KCNA1; NFASC; EPB41L3
GO:0035068	micro-ribonucleoprotein complex	cellular_component	7//7286	0.0439924	0.793843	AGO3; TARBP2; DICER1; AGO1; AGO2; XPO5; TNRC6A
GO:0035136	forelimb morphogenesis	biological_process	7//7286	0.0439924	0.793843	ZBTB16; TBX5; GDF5; HOXD9; TFAP2B; TBX3; RNF165
GO:0035925	mRNA 3'-UTR AU-rich region binding	molecular_function	7//7286	0.0439924	0.793843	ELAVL1; ZFP36L2; ZFP36L1; CPSF1; KHSRP; ZC3H12A; RBMS3
GO:0038202	TORC1 signaling	biological_process	7//7286	0.0439924	0.793843	AKT1S1; CARD11; RPTOR; NPRL3; MTOR; FNIP2; LARP1
GO:0048009	insulin-like growth factor receptor signaling pathway	biological_process	7//7286	0.0439924	0.793843	IGF1; GRB10; IGF1R; GIGYF1; AKT1; IRS1; PIK3R1
GO:0050863	regulation of T cell activation	biological_process	7//7286	0.0439924	0.793843	SPN; CD4; IL20RB; LAT; IFNL3; PAG1; KAT2A
GO:0062009			7//7286	0.0439924	0.793843	WNT11; WNT7A; TGFBR2; SMAD4; WNT5A; WNT3A; CHD7
GO:0070208	protein heterotrimerization	biological_process	7//7286	0.0439924	0.793843	COL6A2; COL1A1; C1QTNF1; COL6A1; C1QTNF2; COL1A2; WIZ
GO:0097011	cellular response to granulocyte macrophage colony-stimulating factor stimulus	biological_process	7//7286	0.0439924	0.793843	CD4; PDE2A; ZFP36L2; ETV3; AKT1; PDE1B; MAPK1
GO:0097542	ciliary tip	cellular_component	7//7286	0.0439924	0.793843	ICK; GLI2; GLI1; TRAF3IP1; CYLD; MAK; CDKL5
GO:1990763	arrestin family protein binding	molecular_function	7//7286	0.0439924	0.793843	GPR61; ITCH; GPR62; CHRM2; ARRB1; ARRDC1; CLTC
GO:0043010	camera-type eye development	biological_process	32//7286	0.0443028	0.793843	TBC1D20; SLC25A25; RAB3GAP1; STRA6; RCN1; NR2E1; RARG; TSKU; VAX1; PITX2; HSF4; ARHGAP35; FBN1; FBN2; CRYBB2; RXRA; GRHL2; GPD2; NEUROD1; MAB21L2; GLI3; EFEMP1; B9D1; SIX3; NEUROD4; FOXP2; RAX; CACNA1C; CC2D2A; TBC1D32; BMP4; CHD7
GO:0042733	embryonic digit morphogenesis	biological_process	31//7286	0.044462	0.793843	LMBR1; OSR1; MKS1; OSR2; LRP4; ROR2; TULP3; FBXW4; TBX2; GLI2; WNT7A; TRAF3IP1; SALL1; IFT122; ECE1; FREM2; GRHL2; HAND2; IFT140; GLI3; B9D1; GNA12; SMAD4; WNT5A; HOXA11; LNPK; TBX3; HOXD13; LRP5; TBC1D32; BMP4
GO:0005871	kinesin complex	cellular_component	27//7286	0.0445537	0.793843	KIF5C; KLC3; KIF24; NDE1; KIF18B; KIF2B; KIF1C; KIF9; KIF13B; KIFC2; KIF1A; KIF12; KIF1B; KIF5B; KIF7; NDEL1; KLC1; KLC2; KIF19; KIF13A; KIF21B; KIFC3; KIF14; KIF26B; KIF26A; KLC4; KIF23
GO:0006807	nitrogen compound metabolic process	biological_process	12//7286	0.0452237	0.793843	NIT1; GLUL; CAD; BTD; UPB1; VNN2; SGPL1; PRKCSH; MYO1E; PKD1; NADSYN1; ARID5B
GO:0008375	acetylglucosaminyltransferase activity	molecular_function	12//7286	0.0452237	0.793843	XYLT2; POMGNT1; MGAT1; B3GALNT2; A4GNT; MGAT5; XYLT1; LOC520336; GCNT1; GCNT4; EXT2; GCNT7
GO:0035024	negative regulation of Rho protein signal transduction	biological_process	12//7286	0.0452237	0.793843	FLCN; KCTD13; DLC1; ARHGAP35; KANK1; MYOC; BCL6; ARHGAP42; RIPOR2; SCAI; TNFAIP1; ARAP3
GO:0035904	aorta development	biological_process	12//7286	0.0452237	0.793843	AP2B1; PKD2; NDST1; TAB1; DNM2; SMAD6; MYH10; PLXND1; LOX; LRP2; LTBP1; CHD7
GO:0043113	receptor clustering	biological_process	12//7286	0.0452237	0.793843	CACNA1A; LRP4; DVL1; PIGR; FLNA; ITGA4; ITGB2; AGRN; ITGB1BP1; DLG4; SYNGAP1; SCRIB
GO:0050772	positive regulation of axonogenesis	biological_process	12//7286	0.0452237	0.793843	SEMA4D; PLXNC1; MAP2K1; NEFL; PLXNB2; PLXND1; PLXNB3; ROBO1; MAP2K2; PLXNB1; BRAF; STK11
GO:0090398	cellular senescence	biological_process	12//7286	0.0452237	0.793843	PRMT6; CDKN1A; TBX2; MAP2K1; PML; HRAS; SRF; CDKN2A; NSMCE2; TBX3; PRKCD; SMC5
GO:0009952	anterior/posterior pattern specification	biological_process	47//7286	0.0483828	0.793843	EMX2; ZBTB16; GRSF1; CTNNBIP1; HOXA3; HOXB4; CDON; SCMH1; TULP3; PBX1; HOXC5; HNF1B; TBXT; YY1; LHX1; RARG; GLI2; RING1; HHEX; HOXC9; BMPR2; SFRP1; HOXD9; CER1; GDF11; ACVR2A; HOXA6; NEUROD1; HIPK1; MLLT3; GLI3; HOXC6; ARC; SMAD4; WNT5A; HOXD3; HOXC4; HOXA11; CYP26C1; KMT2A; HOXD13; ACVR2B; HOXB5; LRP5; HOXA7; PCSK5; WNT3A
GO:0001816	cytokine production	biological_process	13//7286	0.0485383	0.793843	FOXP3; NFATC2IP; MAF; S1PR3; PLA2R1; ZCCHC11; DBH; TLR9; BATF; NFATC2; PTAFR; SLC37A4; KAT2A
GO:0002230	positive regulation of defense response to virus by host	biological_process	13//7286	0.0485383	0.793843	SELENOK; PQBP1; MAVS; IL27; CGAS; IL12B; IL12RB1; DDX58; SIN3A; ZC3H12A; TRIM44; PTPN22; TMEM173
GO:0005496	steroid binding	molecular_function	13//7286	0.0485383	0.793843	ESRRA; UGT1A6; PAQR5; NR3C1; PGR; ESRRG; PAQR7; ESR2; SERPINA6; GPER1; AR; PAQR9; ESR1
GO:0006182	cGMP biosynthetic process	biological_process	13//7286	0.0485383	0.793843	NPR1; ADCY6; ADCY5; ADCY9; NPPC; GUCY2D; GUCY2F; ADCY1; ADCY3; ADCY7; NPR2; GUCY1B1; ADCY2
GO:0031116	positive regulation of microtubule polymerization	biological_process	13//7286	0.0485383	0.793843	PSRC1; FES; ARL2; CDK5RAP2; NAV3; CLIP1; NUMA1; ANKRD53; AKAP9; PAK1; TOGARAM1; DCTN1; MAPRE1
GO:0043198	dendritic shaft	cellular_component	13//7286	0.0485383	0.793843	SEZ6; KIRREL3; SYNDIG1; ARHGEF2; CACNA1B; JPH4; SLC12A5; MAP2; INPP5J; MPP2; RTN4R; SYNGAP1; KIRREL1
GO:0016604	nuclear body	cellular_component	123//7286	0.0500025	0.793843	RP2; NMNAT1; CELF3; MYOD1; TERF1; MST1; KCTD13; SAP18; GEMIN7; SNAPC2; ZSCAN21; ZBTB16; TARBP2; NELFE; S100A14; MINDY1; LSM10; RPA2; MTDH; TERF2IP; RNF112; RORC; FLI1; RNF34; GFI1; EHMT1; GSC; TCF20; CDKN1A; DVL2; GATA4; HACE1; NFATC1; TPP2; ELF2; UIMC1; ELF4; KIF18B; HR; CREBBP; TCF7; SENP2; REXO1; NACC1; YARS2; PPP1R10; CLIC3; CENPI; ACTN4; RING1; WWTR1; DTX1; CLK2; MYO1C; ZIC2; UBN1; SUGP2; SA…
GO:0002020	protease binding	molecular_function	43//7286	0.0511025	0.793843	MIF; SERPINB9; COL3A1; THAP5; FLOT1; COL1A1; TIMP4; BIN1; DDT; ADAMTSL4; TWNK; PINK1; BDKRB2; KIT; VWF; RYR1; PRNP; DVL3; SERPINF2; F3; FURIN; SELL; CHL1; COL1A2; CFLAR; CCBE1; NFRKB; ITGAV; MALT1; CST7; TNFAIP3; IL1R1; RFFL; FAP; POLG; INS; SH3PXD2A; SERPINE1; BCL2; TYSND1; DPP4; CD28; BRCA2
GO:0000792	heterochromatin	cellular_component	14//7286	0.0512616	0.793843	SUV39H1; CBX8; UHRF1; PHC2; CBX6; SALL4; UBA1; PML; MECP2; DNMT1; SALL1; DNMT3A; ORC2; CBX5
GO:0031941	filamentous actin	cellular_component	14//7286	0.0512616	0.793843	FSCN1; PDLIM4; PKD2; XIRP1; MYO1C; FLNA; MYO1A; APC2; ESPNL; MYO6; SHROOM4; ESPN; FSCN2; MYO18B
GO:0045332	phospholipid translocation	biological_process	14//7286	0.0512616	0.793843	ATP9B; ABCA1; KCNN4; ATP10D; ATP8B2; ATP11C; ABCC1; ABCA4; P2RX7; ABCA7; ATP11A; ATP10A; ATP10B; ATP8A2
GO:0045736	negative regulation of cyclin-dependent protein serine/threonine kinase activity	biological_process	14//7286	0.0512616	0.793843	MEN1; CDK5RAP1; CDKN1A; HHEX; WEE2; MYOCD; CDKN2C; TNFAIP3; APC; CDKN2A; INCA1; HEXIM2; KAT2B; LATS2
GO:0055074	calcium ion homeostasis	biological_process	14//7286	0.0512616	0.793843	CALB1; HOXA3; SELENON; CYP27B1; KL; WFS1; TMTC2; TRIM24; FAM20A; CAV1; TRPV5; TFAP2B; JPH2; GRIN1
GO:0008201	heparin binding	molecular_function	55//7286	0.0523942	0.793843	LRPAP1; THBS4; ANXA5; GPNMB; TMEM184A; FSTL1; CYR61; PCOLCE; AOC1; CCDC80; PTPRF; WISP2; ADAMTS15; CRISPLD2; FGFR1; ADAMTS5; ADAMTS1; COL13A1; HBEGF; FGFR4; THBS3; ANXA6; THBS1; THBS2; SFRP1; FBN1; LIPH; CTGF; MDK; FGFRL1; FGF2; HDGF; COL5A3; VEGFA; LTBP2; TNXB; PRSS57; APOE; APLP2; NAV2; PTPRS; FGFBP3; RTN4RL1; WISP3; RSPO2; RTN4R; ELSPBP1; PCSK6; EVA1C; CHRD; ECM2; IMPG2; BMP4; COL5A1; APOB
GO:0000226	microtubule cytoskeleton organization	biological_process	41//7286	0.0524486	0.793843	MARK4; OBSL1; DYNC1LI1; TUBGCP4; BIRC5; TUBGCP2; TUBGCP3; CLASP1; CDK5RAP2; CRMP1; CAMSAP1; SS18; TACC3; WEE1; MAP10; APC2; TUBGCP6; MAP1B; PHLDB2; CAMSAP3; NEFL; MAP4; TACC2; CNTN2; MAP2; TACC1; MAP6; NEFH; NDEL1; MAP7D2; CUL7; MAP7D1; MAP1A; CUL9; TBCE; PCNT; CAMSAP2; DCLK2; EML1; MAP7; FER
GO:0090263	positive regulation of canonical Wnt signaling pathway	biological_process	40//7286	0.0531134	0.793843	SFRP4; TMEM198; CTDNEP1; RNF220; GPC3; DLX5; COL1A1; ROR2; CSNK1D; SULF2; RSPO1; DVL2; LGR5; PTK7; SRC; SFRP1; WNK2; ASPM; KANK1; FGF2; LGR4; FGFR2; DACT1; FZD9; TRPM4; AMER1; FRAT1; DAAM2; DIXDC1; CAV1; LRRK1; WNK1; NAIP; TNKS; RSPO2; ILK; FAM53B; WNT3A; PRDM15; GID8
GO:0001881	receptor recycling	biological_process	8//7286	0.0534819	0.793843	PLEKHJ1; EHD3; ARFGEF2; ALS2; LMTK2; REP15; NSG1; PHETA1
GO:0010259	multicellular organism aging	biological_process	8//7286	0.0534819	0.793843	CISD2; WRN; TP63; NR5A1; HYAL2; SLC1A2; RNF165; HELT
GO:0010717	regulation of epithelial to mesenchymal transition	biological_process	8//7286	0.0534819	0.793843	CLASP1; DAG1; PHLDB2; PHLDB1; POFUT2; MCRIP1; TIAM1; GREM1
GO:0010832	negative regulation of myotube differentiation	biological_process	8//7286	0.0534819	0.793843	PLPP7; NKX2-5; HDAC5; MYOCD; BHLHA15; HDAC4; BHLHE41; NOTCH1
GO:0015386	potassium:proton antiporter activity	molecular_function	8//7286	0.0534819	0.793843	SLC9A3; SLC9A5; SLC9A1; SLC9A4; SLC9A7; SLC9A2; SLC9A8; SLC9C2
GO:0016242	negative regulation of macroautophagy	biological_process	8//7286	0.0534819	0.793843	HMOX1; LZTS1; POLDIP2; QSOX1; PINK1; SMCR8; MTOR; USP36
GO:0019239	deaminase activity	molecular_function	8//7286	0.0534819	0.793843	RPUSD3; RPUSD1; AMPD2; AMPD1; ADA; ADA2; ADAL; AMPD3
GO:0031054	pre-miRNA processing	biological_process	8//7286	0.0534819	0.793843	AGO3; TARBP2; DICER1; ADAR; AGO1; ZCCHC6; AGO2; DROSHA
GO:0032270	positive regulation of cellular protein metabolic process	biological_process	8//7286	0.0534819	0.793843	NR1H2; NFKBIA; AGT; WNT7A; KLF4; CSF1; EIF4G1; INS
GO:0033147	negative regulation of intracellular estrogen receptor signaling pathway	biological_process	8//7286	0.0534819	0.793843	PHB2; TP63; BRCA1; CNOT1; CYP7B1; ZNF366; CNOT9; CNOT2
GO:0034453	microtubule anchoring	biological_process	8//7286	0.0534819	0.793843	FGFR1OP; CLASP1; GCC2; DAG1; CAMSAP3; PEX14; CEP57; CEP350
GO:0043149	stress fiber assembly	biological_process	8//7286	0.0534819	0.793843	ZYX; KCTD13; SRC; SRF; ITGB5; ARRB1; TNFAIP1; PHACTR1
GO:0048484	enteric nervous system development	biological_process	8//7286	0.0534819	0.793843	HLX; RET; GDNF; TLX2; PHACTR4; EDNRA; SOX8; KIF26A
GO:0050877	neurological system process	biological_process	8//7286	0.0534819	0.793843	KCNJ11; CACNA1A; CACNG2; CHRNB2; WFS1; CHRNB1; CACNB4; ADGRV1
GO:0060411	cardiac septum morphogenesis	biological_process	8//7286	0.0534819	0.793843	MKS1; CITED2; HAND1; DHRS3; BMP7; MDM2; NOTCH1; CHD7
GO:0060444	branching involved in mammary gland duct morphogenesis	biological_process	8//7286	0.0534819	0.793843	DDR1; SRC; PML; EPHA2; CSF1; KDM5B; TBX3; LRP5
GO:0060674	placenta blood vessel development	biological_process	8//7286	0.0534819	0.793843	SPINT1; PKD2; MAP2K1; VASH1; PKD1; SOCS3; RBM15; ARID1A
GO:0061014	positive regulation of mRNA catabolic process	biological_process	8//7286	0.0534819	0.793843	CNOT8; UPF1; CNOT1; KHSRP; ZC3H12A; GTPBP1; PRR5L; PNPT1
GO:0070742	C2H2 zinc finger domain binding	molecular_function	8//7286	0.0534819	0.793843	U2AF2; EHMT1; GATA2; GATA1; HMGA2; SRRM2; THAP7; ZXDC
GO:0098911	regulation of ventricular cardiac muscle cell action potential	biological_process	8//7286	0.0534819	0.793843	JUP; DSP; TRPM4; CAV1; DSC2; RYR2; CTNNA3; CACNA1C
GO:1900181	negative regulation of protein localization to nucleus	biological_process	8//7286	0.0534819	0.793843	FLCN; OTUD7B; TRIM29; LZTS2; CLDN18; SIN3A; DCLK2; DCLK3
GO:2001224	positive regulation of neuron migration	biological_process	8//7286	0.0534819	0.793843	MAPK8IP3; ARHGEF2; SEMA6A; RAPGEF2; SEMA3A; SHTN1; DAB2IP; NSMF
GO:0004177	aminopeptidase activity	molecular_function	15//7286	0.0534863	0.793843	CTSH; RNPEP; DNPEP; ERAP2; DPP3; PEPD; TPP2; NPEPPS; TRHDE; LVRN; LNPEP; ERAP1; ANPEP; RNPEPL1; DPP4
GO:0006865	amino acid transport	biological_process	15//7286	0.0534863	0.793843	MGC138914; SLC25A29; SLC7A3; SLC43A2; SLC7A8; LAT; SLC7A5; SLC1A5; SLC1A1; SLC1A3; LOC504861; SLC7A2; SLC7A11; SLC6A15; SLC7A1
GO:0048754	branching morphogenesis of an epithelial tube	biological_process	15//7286	0.0534863	0.793843	MKS1; HNF1B; GLI2; TIMELESS; RASIP1; B4GALT1; BMP7; PKD1; NKX3-1; GLI3; PAK1; WNT9B; BMP4; NOTCH1; LAMA5
GO:0007420	brain development	biological_process	64//7286	0.0539278	0.793843	SEPT4; RAB18; EMX2; BAG6; DPYSL2; CLN5; ABR; RAB3GAP1; ROGDI; CKB; PYGO2; SLC6A17; CDK5RAP2; ZNF335; POMK; TULP3; B4GALT2; FGFR1; DMBX1; COL4A1; CHD8; NR2E1; ATOH1; CTNS; VAX1; KLHL17; NAPA; TGFBR2; ECE2; NRG1; MECP2; ASPM; DCX; UNC5C; PLXNB2; RELN; MYH10; PRKDC; DSCAML1; PCDH19; GRHL2; HMX3; NF2; APOD; IFT172; SPATA5; PTPN11; GLI3; KCNA1; CIC; PROX1; SIX3; SLC23A1; SHROOM4; SPHK2; POU3F4; HYDIN;…
GO:0007166	cell surface receptor signaling pathway	biological_process	72//7286	0.0552718	0.793843	CD81; TSPAN11; MIF; CD151; TSPAN16; VIPR1; KHDRBS1; CALCR; VASN; TNFRSF1B; PTH1R; TSPAN15; ADGRL4; MAPKAPK3; SCTR; SEMA6A; PTK2B; CELSR2; EPHA1; ADGRB1; COL4A3; GPHA2; FZD3; FZD1; MAPK3; ADGRF5; CBLC; CELSR3; PLXNA2; ADGRG6; ADGRA1; FZD4; MAPKAPK5; UPK1A; MAPK1; ADCYAP1R1; UPK1B; CBLB; ADGRL3; VIPR2; IL12B; ERBB2; CD79A; ADGRE5; EDN1; LAG3; ROM1; CBL; GLP2R; FZD5; FZD2; FZD9; GPR157; CD274; CRHR2…
GO:0001654	eye development	biological_process	16//7286	0.0552897	0.793843	SLC39A5; RAB18; RBP4; SMOC1; SOX2; SIX6; ADAMTS18; HSF4; BMP7; CPAMD8; FREM2; BMP6; MAB21L2; SIX3; SIPA1L3; SH3PXD2B
GO:0030879	mammary gland development	biological_process	16//7286	0.0552897	0.793843	MST1; FASN; GPAT4; PYGO2; GLI2; ARHGAP35; B4GALT1; HOXD9; NOTCH4; GLI3; CAV1; NTN1; BCL2L11; TBX3; WNT3A; IRS2
GO:1900026	positive regulation of substrate adhesion-dependent cell spreading	biological_process	16//7286	0.0552897	0.793843	DMTN; NET1; NEDD9; UNC13D; CRK; ITGB3; FLNA; MYOC; ABL1; DOCK5; NRP1; RREB1; TRIOBP; BRAF; CASS4; PREX1
GO:0000724	double-strand break repair via homologous recombination	biological_process	36//7286	0.0556727	0.793843	RPA1; RAD51D; RAD52; CCDC155; RPA2; H2AFX; RECQL4; POLL; FAN1; YY1; REC8; WRN; NABP2; RECQL5; XRCC2; POLN; ZFYVE26; AP5Z1; ERCC4; SFPQ; BRCA1; INO80; MMS22L; NUCKS1; SLX4; PSMD14; XRCC3; HUS1; NSMCE2; RAD54B; MRE11; RNF138; PALB2; SMC5; SAMHD1; BRCA2
GO:0008104	protein localization	biological_process	35//7286	0.0562754	0.793843	CD81; TNS4; CMTM8; BBS2; KIF5C; LRP4; MAPK8IP3; AP4M1; MAL; MALL; AKAP3; MARVELD1; RAB35; PLOD3; DHCR24; CDAN1; DRD2; MECP2; STK11IP; BCL6; ULK1; CROCC; ALS2; NRCAM; CCDC68; WNK4; SLC9A2; CAV1; KIF5B; CEP250; ODF2; MLH3; CCDC120; PALM; SCRIB
GO:0006511	ubiquitin-dependent protein catabolic process	biological_process	95//7286	0.0565241	0.793843	UBE2D1; USP21; ITCH; BAG6; FBXL14; USP2; AMFR; XBP1; PSMD11; USP16; USP11; RCHY1; RNF20; UBA7; FBXL12; RNF8; DDB1; PSMF1; ASB2; TOLLIP; LNX1; RNF34; USP33; UHRF1; UBR2; FBXL2; USP3; USP20; USP5; NPLOC4; HACE1; SYVN1; USP27X; USP12; UBA1; HDAC6; BAP1; USP22; USP13; UBE4B; KCTD10; USP4; CBLC; RBBP6; KCTD21; CHFR; USP25; USP42; SIAH2; KLHL8; UBR4; UBE2Z; CBL; USP48; SMURF1; USP31; TP53INP2; CUL4B; U…
GO:0000987	core promoter proximal region sequence-specific DNA binding	molecular_function	17//7286	0.0567359	0.793843	KLF1; TFAP2A; MTF1; DMRT1; MYOG; YY1; CREBBP; KLF4; E2F1; E2F2; SRF; MYOCD; MIXL1; SMAD4; E2F7; PAX2; GATA3
GO:0030001	metal ion transport	biological_process	17//7286	0.0567359	0.793843	SLC39A5; SLC39A3; SLC39A4; SLC39A7; SLC39A13; NDFIP1; SLC39A2; ATP7B; SLC39A14; ATOX1; SLC39A11; SLC39A10; ATP7A; TRPM6; LRP2; LOC512464; SLC11A2
GO:0042149	cellular response to glucose starvation	biological_process	17//7286	0.0567359	0.793843	MTMR3; SESN2; XBP1; NFE2L2; TBL2; RRP8; EIF2AK3; ATG14; PIK3R4; SZT2; ITFG2; ZC3H12A; BHLHA15; ASNS; BECN1; BCL2; PRKAA2
GO:0043484	regulation of RNA splicing	biological_process	17//7286	0.0567359	0.793843	RBFOX3; SRSF2; MYOD1; PQBP1; FASTK; SNRNP70; HNRNPF; AFF2; CLK2; ESRP1; RBFOX1; SRRM4; RBM20; MBNL3; ESRP2; AHNAK; MBNL1
GO:0007409	axonogenesis	biological_process	50//7286	0.0568385	0.793843	S100B; SEMA4A; NUMBL; FLOT1; DLX5; LRFN5; LLGL1; TAOK2; SPTBN4; NKX2-8; PTPRZ1; POU4F2; NTNG2; SLIT3; DVL1; LUM; DRD2; LINGO4; RAB3A; MAP1B; ULK1; ADCY1; MYH10; FGFR2; TLR9; SLIT1; LINGO1; LRRC55; PTPN11; MAP2; LINGO3; NTN1; WNT5A; LRFN1; PITPNA; TBCE; DRGX; RTN4R; BCL2; RNF165; PAK3; NTNG1; STK11; GP5; WNT3A; OMD; ECM2; NOTCH1; SLITRK5; ATP8A2
GO:0002244	hematopoietic progenitor cell differentiation	biological_process	34//7286	0.0568574	0.793843	NARFL; CITED2; FSTL3; SSBP3; PLEK; SMPD3; ARL11; TCAF2; WDR38; PTPN6; STON2; PTPRZ1; ZNF784; ADAR; ARHGEF7; BVES; SFRP1; HYAL2; PRRC2C; DHTKD1; SIGLEC10; TMEM91; HEATR9; SIN3A; MIXL1; ZFAT; RBM47; CDK6; WDR7; PDGFRA; KCP; SIPA1L3; EML1; BMP4
GO:0031594	neuromuscular junction	cellular_component	33//7286	0.0574148	0.793843	COLQ; VAMP1; LRP4; DLGAP4; DNAJA3; DES; LAMB2; SYNGR3; RAPSN; CDH15; UNC13B; KCNC4; F2R; DLGAP3; NRG1; LAMA4; UTRN; CHRNB1; DNAJC5; NEFL; CHRND; MYH10; P2RX7; CHRNA1; CHRNE; COL4A5; SYNGR1; ACHE; UNC13A; PRKAR1A; STX1B; HDAC4; LAMA5
GO:0098685	Schaffer collateral - CA1 synapse	cellular_component	33//7286	0.0574148	0.793843	CAMK2A; CACNG2; EPHA4; TUBB2B; ABR; LRRC4; GRASP; WNT7A; GSG1L; NTNG2; DVL1; TNR; ADRB1; ACTB; GRM1; NEFL; ADCY1; SYNPO; PFN2; PTPRS; APBA1; DGKB; MPP2; NEFH; GRM5; STX3; P2RX3; BCR; SHANK1; SYN2; BSN; CHRM1; NTNG1
GO:0050919	negative chemotaxis	biological_process	18//7286	0.0578785	0.793843	SEMA4A; SEMA4D; SEMA4C; SLIT3; SEMA7A; SEMA3B; SEMA5B; SEMA3D; SEMA3A; SEMA5A; SLIT1; SEMA3G; SEMA3F; SEMA4F; ITGAV; WNT5A; SEMA4B; PDGFA
GO:0032091	negative regulation of protein binding	biological_process	31//7286	0.0584393	0.793843	WFIKKN2; GTF2F1; LRPAP1; TFIP11; PDGFB; CTNNBIP1; USP33; MATN4; MITD1; AES; NFATC4; DVL1; XIRP1; NES; ACTB; AURKB; AKT1; BAX; PIM2; DACT1; EPB41L5; TMC8; ROCK1; ITGB1BP1; CAV1; PEX14; CCM2L; ZFPM1; ACE; TEX14; DDX11
GO:0001890	placenta development	biological_process	19//7286	0.0587621	0.793843	LHX3; DLX3; PPARD; NDP; ASCL2; CCNF; ETV2; LHX4; MAPK14; GJB3; ADA; LEP; TTPA; RXRA; MAP3K4; CUL7; E2F7; ADAM19; ETNK2
GO:0007032	endosome organization	biological_process	20//7286	0.059424	0.793843	VPS4B; PLEKHJ1; VPS11; STX6; PI4K2A; PI4K2B; VPS18; WASHC1; EXOC8; ALS2CL; SNX33; ARFGEF2; ALS2; RNF26; DNM1; HOOK3; SQSTM1; FAM160A2; PLEKHF1; PHETA1
GO:0060173	limb development	biological_process	20//7286	0.059424	0.793843	SLC39A3; RARA; LRP4; SMOC1; TULP3; FBXW4; RARG; WNT7A; MEOX2; BMPR2; SALL1; IFT122; EN1; IFT172; GLI3; RAX; RNF165; KREMEN2; GREM1; CHD7
GO:0000976	transcription regulatory region sequence-specific DNA binding	molecular_function	26//7286	0.0602013	0.793843	PSPC1; TBX15; THRA; SUV39H1; NONO; CREB3L3; TFAP2A; NFE2L2; HDAC1; HR; PITX2; BAHD1; SFPQ; GATA1; KLHL6; PER1; SIN3A; NFATC2; NKX3-1; MKL1; PRDM5; SUV39H2; TNRC18; BAHCC1; KDM3A; GATA3
GO:0090575	RNA polymerase II transcription factor complex	cellular_component	26//7286	0.0602013	0.793843	TFDP2; ATF6B; NONO; E2F6; NKX2-5; HAND1; MXI1; ASCL2; PBX1; GATA4; VDR; TCF3; MXD3; NR5A1; E2F2; HYAL2; SFPQ; ARNT; RXRA; ASCL1; POU2F1; NEUROD1; ASCL4; MAX; SMAD4; WWOX
GO:0003007	heart morphogenesis	biological_process	22//7286	0.0602036	0.793843	COL2A1; SMARCD3; NKX2-5; COL11A1; DVL2; TBX2; TBXT; TAB1; KDM6A; INSR; ARID2; GAA; DCHS1; MTOR; HAND2; ASXL1; MESP2; FAT4; ZMIZ1; TBX3; CHD7; COL5A1
GO:0045669	positive regulation of osteoblast differentiation	biological_process	25//7286	0.0603538	0.793843	SMAD5; TMEM119; DDR2; CYR61; CTNNBIP1; IGF1; ATRAID; GDF2; TP63; BMPR2; FBN2; BMP7; FGF2; ACVR2A; ZHX3; BMP6; FAM20C; GLI3; GDPD2; SUCO; ILK; ACVR2B; PRKD1; LRP5; BMP4
GO:0008630	intrinsic apoptotic signaling pathway in response to DNA damage	biological_process	23//7286	0.0603702	0.793843	TNFRSF1B; BAD; BCL2L1; SIRT1; NFATC4; BOK; ERCC6; MSH6; PML; EPHA2; E2F1; ATAD5; BAX; BRCA1; PRKDC; FNIP2; BCL2L2; PIK3R1; BCL2L11; HIC1; BCL2; BAK1; BRCA2
GO:0042060	wound healing	biological_process	23//7286	0.0603702	0.793843	PPARA; COL3A1; SDC1; PPARD; MIA3; PTK7; GRHL3; NLRP6; B4GALT1; HPSE; ALOX15; ARHGEF19; TFF1; ERBB2; DRD5; PECAM1; C23H6orf89; WNT5A; PDGFRA; PAK1; INS; CCM2L; SCRIB
GO:0045599	negative regulation of fat cell differentiation	biological_process	23//7286	0.0603702	0.793843	ZADH2; TGFB1I1; INSIG1; SIRT1; ZFP36L2; AXIN1; GATA2; WWTR1; RORA; TRIB2; E2F1; SORT1; ASXL1; TRIB3; WNT5A; ENPP1; MMP11; ZFPM1; TRIO; GPER1; WNT3A; JDP2; GATA3
GO:0070888	E-box binding	molecular_function	24//7286	0.0604149	0.793843	PSPC1; MYOD1; NONO; TCF21; ASCL2; CRY1; MYOG; TCF3; ATOH8; TCF7L2; SFPQ; NEUROD2; PER1; ASCL1; HAND2; SCX; NEUROD1; MAX; LMO2; NEUROG1; BHLHE40; BHLHE41; CLOCK; GATA3
GO:0003180	aortic valve morphogenesis	biological_process	9//7286	0.0608375	0.793843	GATA5; GATA4; EMILIN1; SLIT3; NOS3; SMAD6; BMP4; NOTCH1; GATA3
GO:0003279	cardiac septum development	biological_process	9//7286	0.0608375	0.793843	AP2B1; MKS1; NDST1; TAB1; MYH10; PLXND1; SMAD4; ZBTB14; PCSK5
GO:0004697	protein kinase C activity	molecular_function	9//7286	0.0608375	0.793843	PKN1; PRKCE; PRKCG; PRKCI; PRKD2; PRKCB; PRKCA; PRKCD; PRKD1
GO:0009416	response to light stimulus	biological_process	9//7286	0.0608375	0.793843	RIC8A; DRD2; GNAT1; PER1; SLC1A3; SLC1A2; GJA10; KMT2A; BHLHE40
GO:0016706	oxidoreductase activity, acting on paired donors, with incorporation or reduction of molecular oxygen, 2-oxoglutarate as one donor, and incorporation of one atom each of oxygen into both donors	molecular_function	9//7286	0.0608375	0.793843	ALKBH2; ALKBH4; ALKBH3; P4HTM; OGFOD1; RIOX1; TYW5; ALKBH5; PHF8
GO:0031434	mitogen-activated protein kinase kinase binding	molecular_function	9//7286	0.0608375	0.793843	MAPK8IP3; TAOK2; RAF1; TRIB2; TRIB3; ARRB1; KSR1; BRAF; DAB2IP
GO:0034122	negative regulation of toll-like receptor signaling pathway	biological_process	9//7286	0.0608375	0.793843	LRRC14; TYRO3; SMPDL3B; NLRP6; IRF4; OTUD4; LGR4; IRAK3; CACTIN
GO:0043296	apical junction complex	cellular_component	9//7286	0.0608375	0.793843	NECTIN2; FBF1; FRMD6; NECTIN1; SAPCD2; CLDN19; CCDC85C; NECTIN3; AFDN
GO:0043548	phosphatidylinositol 3-kinase binding	molecular_function	9//7286	0.0608375	0.793843	INSRR; TYRO3; IGF1R; INSR; IRS1; PIK3R1; BECN1; DAB2IP; IRS2
GO:0045776	negative regulation of blood pressure	biological_process	9//7286	0.0608375	0.793843	RNPEP; NOS2; SCPEP1; DRD2; NOS3; MKKS; DRD5; APLN; NOS1
GO:0050708	regulation of protein secretion	biological_process	9//7286	0.0608375	0.793843	LLGL1; P3H1; LLGL2; STXBP5; RHBDD3; RHBDF2; RHBDF1; INS; DNAJC1
GO:0051571	positive regulation of histone H3-K4 methylation	biological_process	9//7286	0.0608375	0.793843	PAXIP1; DNMT3B; DNMT1; BRCA1; MYB; SMAD4; KMT2A; AUTS2; SNW1
GO:0060076	excitatory synapse	cellular_component	9//7286	0.0608375	0.793843	NLGN3; SYNDIG1; LRRC4; SLC17A7; ELFN1; DLG4; SHANK1; NETO1; NLGN1
GO:0060996	dendritic spine development	biological_process	9//7286	0.0608375	0.793843	CAMK2A; PAK4; EPHB2; EPHB3; EPHB1; SLC12A5; SRGAP2; PAK3; ARID1B
GO:0071425	hematopoietic stem cell proliferation	biological_process	9//7286	0.0608375	0.793843	BABAM1; SHB; SART3; CD34; CTC1; NKAP; WNT5A; ARIH2; ETV6
GO:0005923	bicellular tight junction	cellular_component	45//7286	0.0615451	0.793843	TJP3; CLDN7; CLDN12; ESAM; CLDN1; ACTN1; CLDN11; VASP; AOC1; JAM3; MPP7; TJP2; MICALL2; RAPGEF2; C1QTNF5; ANK3; CGN; CLDN10; TJAP1; TBCD; BVES; UBN1; CLDN16; DDX58; CLDN23; AMOTL1; CLDN25; FZD5; CLDN18; MARVELD2; CLDN19; WNK4; AMOTL2; MAGI1; CLDN20; APC; MARVELD3; FRMD4B; CLDN15; CXADR; PARD3; FRMPD2; CLDN14; TJP1; RAB13
GO:0000423	macromitophagy	biological_process	5//7286	0.0629542	0.793843	ATG13; AMBRA1; ATG14; SQSTM1; BECN1
GO:0000783	nuclear telomere cap complex	cellular_component	5//7286	0.0629542	0.793843	TERF1; TERF2IP; POT1; TERF2; ACD
GO:0001913	T cell mediated cytotoxicity	biological_process	5//7286	0.0629542	0.793843	CTSH; CTSC; PRF1; MIC1; EMP2
GO:0002320	lymphoid progenitor cell differentiation	biological_process	5//7286	0.0629542	0.793843	KIT; BATF; SPI1; BCL2; BMP4
GO:0003720	telomerase activity	molecular_function	5//7286	0.0629542	0.793843	TERF1; TERT; TERF2; TEP1; HMBOX1
GO:0003958	NADPH-hemoprotein reductase activity	molecular_function	5//7286	0.0629542	0.793843	NDOR1; MTRR; NOS2; NOS3; NOS1
GO:0005587	collagen type IV trimer	cellular_component	5//7286	0.0629542	0.793843	COL4A1; COL4A3; COL4A5; COL4A4; COL4A2
GO:0006189	'de novo' IMP biosynthetic process	biological_process	5//7286	0.0629542	0.793843	GART; ADSL; PPAT; PAICS; PFAS
GO:0009410	response to xenobiotic stimulus	biological_process	5//7286	0.0629542	0.793843	AHRR; RHBDD3; GCLC; TIGAR; SLITRK5
GO:0010032	meiotic chromosome condensation	biological_process	5//7286	0.0629542	0.793843	NCAPH; NCAPH2; NCAPD3; NCAPD2; SMC2
GO:0010524	positive regulation of calcium ion transport into cytosol	biological_process	5//7286	0.0629542	0.793843	TRPC3; BAX; P2RX7; CAV1; BAK1
GO:0010564	regulation of cell cycle process	biological_process	5//7286	0.0629542	0.793843	RPRD1B; SFRP1; E4F1; HMGA2; TXLNG
GO:0010907	positive regulation of glucose metabolic process	biological_process	5//7286	0.0629542	0.793843	AKT2; AKT1; IRS1; SLC45A3; IRS2
GO:0010960	magnesium ion homeostasis	biological_process	5//7286	0.0629542	0.793843	HOXA3; CNNM2; CNNM4; KCNA1; TFAP2B
GO:0014037	Schwann cell differentiation	biological_process	5//7286	0.0629542	0.793843	NAB2; ERBB3; ADGRG6; EGR2; ADAM22
GO:0014824	artery smooth muscle contraction	biological_process	5//7286	0.0629542	0.793843	BBS2; EDNRA; MKKS; EDN1; GRIP2
GO:0016081	synaptic vesicle docking	biological_process	5//7286	0.0629542	0.793843	UNC13B; UNC13A; PPFIA3; STX3; STX1B
GO:0023051	regulation of signaling	biological_process	5//7286	0.0629542	0.793843	MVP; CBLC; CBLB; CBL; LMO7
GO:0031659	positive regulation of cyclin-dependent protein serine/threonine kinase activity involved in G1/S transition of mitotic cell cycle	biological_process	5//7286	0.0629542	0.793843	PKD2; RGCC; AKT1; ADAM17; PKD1
GO:0032494	response to peptidoglycan	biological_process	5//7286	0.0629542	0.793843	IRF5; CARD9; C5AR1; INAVA; IRAK3
GO:0035612	AP-2 adaptor complex binding	molecular_function	5//7286	0.0629542	0.793843	SIDT2; TBC1D5; LDLRAP1; ARRB1; AAK1
GO:0036302	atrioventricular canal development	biological_process	5//7286	0.0629542	0.793843	TBX2; PTPN11; RBPJ; SMAD4; CHD7
GO:0038084	vascular endothelial growth factor signaling pathway	biological_process	5//7286	0.0629542	0.793843	FLT1; KDR; GAB1; NRP1; FLT4
GO:0042623	ATPase activity, coupled	molecular_function	5//7286	0.0629542	0.793843	VPS4B; PEX1; PEX6; MYO1E; NSF
GO:0042796	snRNA transcription from RNA polymerase III promoter	biological_process	5//7286	0.0629542	0.793843	SNAPC1; ICE1; ICE2; ELL; SNAPC4
GO:0044224	juxtaparanode region of axon	cellular_component	5//7286	0.0629542	0.793843	KCNA2; CNTN2; KCNA1; DLG4; EPB41L3
GO:0044309	neuron spine	cellular_component	5//7286	0.0629542	0.793843	LRRC4; DLG4; SHANK3; PALM; HOMER1
GO:0045162	clustering of voltage-gated sodium channels	biological_process	5//7286	0.0629542	0.793843	SPTBN4; GLDN; MYOC; NRCAM; NFASC
GO:0048070	regulation of developmental pigmentation	biological_process	5//7286	0.0629542	0.793843	KIT; ADAMTS9; ADAMTS20; BCL2L11; BCL2
GO:0048387	negative regulation of retinoic acid receptor signaling pathway	biological_process	5//7286	0.0629542	0.793843	EZH2; DHRS3; CNOT1; ZNF536; CYP26B1
GO:0048841	regulation of axon extension involved in axon guidance	biological_process	5//7286	0.0629542	0.793843	PLXNA4; PLXNA2; SEMA3A; NRP1; PLXNA1
GO:0050871	positive regulation of B cell activation	biological_process	5//7286	0.0629542	0.793843	NOD2; PELI1; TNIP2; TLR9; LOC100300510
GO:0060740	prostate gland epithelium morphogenesis	biological_process	5//7286	0.0629542	0.793843	TNC; RARG; CYP7B1; AR; NOTCH1
GO:0060831	smoothened signaling pathway involved in dorsal/ventral neural tube patterning	biological_process	5//7286	0.0629542	0.793843	TULP3; GLI2; IFT122; GLI3; TBC1D32
GO:0060836	lymphatic endothelial cell differentiation	biological_process	5//7286	0.0629542	0.793843	SOX18; PROX2; BMPR2; PROX1; ACVR2B
GO:0070431	nucleotide-binding oligomerization domain containing 2 signaling pathway	biological_process	5//7286	0.0629542	0.793843	NOD2; NFKBIA; RELA; OTULIN; INAVA
GO:0071499	cellular response to laminar fluid shear stress	biological_process	5//7286	0.0629542	0.793843	XBP1; NFE2L2; MAPK7; KLF4; NOS3
GO:0071870	cellular response to catecholamine stimulus	biological_process	5//7286	0.0629542	0.793843	ADCY6; GNB1; DRD5; GNG2; NR4A3
GO:0072091	regulation of stem cell proliferation	biological_process	5//7286	0.0629542	0.793843	AGO3; SOX18; ZFP36L1; SOX17; NF2
GO:0072164	mesonephric tubule development	biological_process	5//7286	0.0629542	0.793843	PKD2; HNF1B; PKD1; PAX8; WNT9B
GO:0097485	neuron projection guidance	biological_process	5//7286	0.0629542	0.793843	EPHA4; DPYSL4; ARHGAP35; SEMA5B; PLXNA1
GO:0097755	positive regulation of blood vessel diameter	biological_process	5//7286	0.0629542	0.793843	NOS2; SCPEP1; PTGDR; PTPRM; NOS1
GO:0098780	response to mitochondrial depolarisation	biological_process	5//7286	0.0629542	0.793843	ATG13; AMBRA1; ATG14; SQSTM1; BECN1
GO:0098797	plasma membrane protein complex	cellular_component	5//7286	0.0629542	0.793843	RET; EVC2; EVC; HJV; NEO1
GO:0099173			5//7286	0.0629542	0.793843	ACTN1; DVL1; ARHGAP39; NRP1; SHANK1
GO:1900748	positive regulation of vascular endothelial growth factor signaling pathway	biological_process	5//7286	0.0629542	0.793843	JCAD; ADAMTS3; MYO1C; CCBE1; ROBO1
GO:1901981	phosphatidylinositol phosphate binding	molecular_function	5//7286	0.0629542	0.793843	PLCD1; FGD2; RNF34; DENND1A; ANKFY1
GO:1902093	positive regulation of flagellated sperm motility	biological_process	5//7286	0.0629542	0.793843	PRDM14; RNASE10; CFAP69; TACR1; TACR2
GO:1902857	positive regulation of non-motile cilium assembly	biological_process	5//7286	0.0629542	0.793843	WRAP73; CENPJ; SEPT9; ATMIN; CEP135
GO:1903589	positive regulation of blood vessel endothelial cell proliferation involved in sprouting angiogenesis	biological_process	5//7286	0.0629542	0.793843	HMOX1; JCAD; APLNR; GATA2; PPP1R16B
GO:1990130	GATOR1 complex	cellular_component	5//7286	0.0629542	0.793843	RRAGA; SZT2; BMT2; NPRL3; DEPDC5
GO:2000049	positive regulation of cell-cell adhesion mediated by cadherin	biological_process	5//7286	0.0629542	0.793843	FLOT1; DENND6A; WNT5A; ADAM19; WNT3A
GO:2000096	positive regulation of Wnt signaling pathway, planar cell polarity pathway	biological_process	5//7286	0.0629542	0.793843	GPC3; NKD1; ANKRD6; ABL1; MLLT3
GO:0045766	positive regulation of angiogenesis	biological_process	55//7286	0.0631766	0.793843	EMC10; CTSH; LRG1; C3; HMOX1; ANGPTL4; ADAM12; XBP1; AGGF1; JUP; MTDH; PAK4; HYAL1; CYP1B1; APLNR; PTK2B; SIRT1; PIK3R6; EPHA1; FLT1; NR2E1; GDF2; ADM2; GATA2; VEGFD; RAMP2; TGFBR2; THBS1; SASH1; CD34; BRCA1; FGF2; NOS3; F3; VEGFA; IL1B; VEGFC; PTGIS; AGO2; PGF; CCBE1; GATA6; PRKD2; ZC3H12A; GAB1; C5AR1; WNT5A; ERAP1; NRP1; PRKCB; ITGB8; PRKCA; SERPINE1; SP1; GREM1
GO:0010629	negative regulation of gene expression	biological_process	81//7286	0.0636382	0.793843	MIF; FLCN; NOCT; SLC35C2; BBS2; NOS2; GAS2L1; RARA; ID3; GATA5; PDGFB; TERT; DLL4; IGF1; HEYL; HINFP; FOXP3; HDAC1; CDKN1A; FGFR1; AFF2; SIRT1; AES; YY1; EMILIN1; PINK1; OPRD1; ATOH8; MAP2K1; SLIT3; GATA2; RBL2; TCF7L2; ZBTB7B; SNX12; KLF4; DIP2A; LGMN; FERMT1; DGKQ; MECP2; CD34; SFRP1; NOTCH2; HRAS; DNMT1; AKT1; CTGF; NDFIP1; ACACB; TERF2; MKKS; NR0B2; APOE; TP53INP1; PARP14; SMCR8; HAND2; NKX3-…
GO:0043025	neuronal cell body	cellular_component	79//7286	0.0660666	0.793843	S100B; HPN; RBFOX3; NCDN; MYO1D; DPYSL2; CALB1; CACNA1A; TUBB3; KIF5C; SEZ6; ASIC2; HSP90AA1; RARA; SEZ6L2; BRINP1; ELOVL5; PTPRN; PMM1; KCNN4; PTPRF; ARHGEF2; EPHB2; MUL1; PI4K2A; SPTBN4; TBX21; ATP13A2; KLHL1; L1CAM; RAPGEF2; GRIN3A; GDPD5; RIN1; SERPINI1; MAPK8IP2; DENND1A; GTF2I; KLHL14; NRSN2; BRINP3; CPNE5; ARHGEF7; CACNA1B; MYO10; CNNM1; SLC12A5; MAP1B; MYH10; P2RX7; SLC1A3; ASCL1; APOD; S…
GO:0001618	virus receptor activity	molecular_function	10//7286	0.0665376	0.793843	CD81; CLDN1; HYAL1; XPR1; HYAL2; ITGAV; CLEC5A; ACE2; GPR15; ANPEP
GO:0006491	N-glycan processing	biological_process	10//7286	0.0665376	0.793843	EDEM2; EDEM1; MAN2A2; PRKCSH; USF3; GANAB; FUT8; MAN1A2; ST8SIA3; MAN1B1
GO:0010633	negative regulation of epithelial cell migration	biological_process	10//7286	0.0665376	0.793843	STRAP; PTPRG; MCC; TACSTD2; SEMA3A; PFN2; MARVELD3; EVL; PTPN23; DAB2IP
GO:0030667	secretory granule membrane	cellular_component	10//7286	0.0665376	0.793843	RAB40C; RAB26; ICA1; TMEM184A; RAB40B; ITPR2; CA4; MOXD1; DBH; TMED10
GO:0035196	production of miRNAs involved in gene silencing by miRNA	biological_process	10//7286	0.0665376	0.793843	AGO3; TARBP2; ZC3H7B; DICER1; ADAR; AGO1; AGO2; SPOUT1; TRIM71; ZC3H7A
GO:0043011	myeloid dendritic cell differentiation	biological_process	10//7286	0.0665376	0.793843	LTBR; BATF2; TGFBR2; IRF4; BATF; RELB; RBPJ; BATF3; DCSTAMP; SPI1
GO:0044255	cellular lipid metabolic process	biological_process	10//7286	0.0665376	0.793843	GPAM; NR1H2; PM20D1; PEX5; ABHD1; GPAT2; GNPAT; ABHD15; FAM135A; ANGPTL8
GO:0044344	cellular response to fibroblast growth factor stimulus	biological_process	10//7286	0.0665376	0.793843	DSTYK; DLL4; ZFP36L2; ZFP36L1; SFRP1; HYAL2; EGR3; ITGB1BP1; SETX; IQGAP1
GO:0051019	mitogen-activated protein kinase binding	molecular_function	10//7286	0.0665376	0.793843	TNIP1; DUSP1; MAPKAPK3; PPM1D; SIRT1; MAPK7; GTF2I; MAPKAPK5; ABL1; MAPKAPK2
GO:1904646	cellular response to beta-amyloid	biological_process	10//7286	0.0665376	0.793843	EPHA4; IGF1; NGFR; LGMN; IGF1R; PRNP; GRM5; CACNB1; LRP1; TLR6
GO:0003714	transcription corepressor activity	molecular_function	70//7286	0.0672342	0.793843	DMAP1; ARID5A; TBX15; PBXIP1; ANKRD1; SMYD1; TLE4; RARA; CITED2; HEYL; FOXP3; MTA1; HDAC1; PHF12; GON4L; SIRT1; AES; SMARCA4; HR; LHX1; POU4F2; BCOR; HDAC7; ZNF451; NCOR1; SIRT6; CDYL; TCF7L2; WWTR1; ATN1; ZHX2; BASP1; DNMT3B; HOMEZ; RCOR2; CTBP2; HDGF; NR0B2; NEUROD2; HSPA1A; N4BP2L2; ZHX3; SIN3A; RERE; CBFA2T2; NPAT; ZNF366; TRIB3; CBFA2T3; PROX1; SFMBT2; LOC101906870; PEX14; KCTD1; LOC515578; …
GO:0043065	positive regulation of apoptotic process	biological_process	99//7286	0.0684408	0.793843	SEPT4; FLCN; SFRP4; WNT11; ANKRD1; RBCK1; PDCD1; HMOX1; IRF5; MST1; NET1; SAP18; DNAJA1; PRMT2; CYR61; ZBTB16; GADD45B; OSGIN1; IP6K2; FAM162A; APBB1; BIN1; TEX261; ING4; BAD; BCL2L1; CYP1B1; MAP3K11; CASP2; RNPS1; SIRT1; NFATC4; ADAMTSL4; UNC13B; USP27X; UTP11; INPP5D; RARG; BARD1; BOK; NEURL1; FASLG; FOXO3; TRIM35; HTT; ARHGEF7; SYCE3; E2F1; SFRP1; B4GALT1; RRP1B; FRZB; BMP7; BAX; UNC5C; RASSF2…
GO:0004843	thiol-dependent ubiquitin-specific protease activity	molecular_function	38//7286	0.068445	0.793843	USP21; USP2; ANKZF1; USP16; USP11; MINDY1; MINDY2; OTUB2; USP33; OTUD7B; COPS5; USP3; USP20; USP5; USP27X; SENP3; MYSM1; USP12; OTULIN; BAP1; USP22; USP13; USP4; USP25; OTUD4; USP42; OTUD7A; USP48; USP31; USP36; EIF3F; TNFAIP3; ZC3H12A; CYLD; USP37; USP19; OTUD1; USP35
GO:0035264	multicellular organism growth	biological_process	38//7286	0.068445	0.793843	STK40; SLC25A25; PPP1R13L; DHCR7; RARA; TARBP2; ZFP36L1; RARG; WWTR1; XRCC2; HHEX; ERCC6; KDM6A; RBBP6; SLC12A5; ADARB1; FGFR2; PKDCC; TNS2; EN1; SLC1A2; GRHL2; HEG1; GPD2; MTOR; CTC1; PTPN11; DUOX2; APBA1; ANKRD11; SP2; PCDH15; ETNK2; KAT2A; PALB2; AR; HELT; ARID5B
GO:0048471	perinuclear region of cytoplasm	cellular_component	189//7286	0.0687153	0.793843	S100B; HFE; NOCT; ATP9B; FGFR1OP; STX4; MOSPD1; NDOR1; TMEM100; USP2; ZDHHC20; HMOX1; RAB15; OBSL1; ABCA1; DMTN; PDLIM4; RAB4A; HSF1; VAMP3; CLN5; BDNF; SEZ6; NOS2; DNAJA1; AMFR; ABCD1; TMEM134; TMEM184A; HSP90AA1; EHD1; MVP; TARBP2; STK33; SLC9A3R1; RNF207; S100A14; JCAD; SLC30A7; ARF3; CYB5R4; RAB3C; SLC17A3; GNB2; LAMP1; MLC1; MTDH; PSMF1; VPS4A; BUD23; MLPH; STX6; PKP4; SLC39A13; USP33; STK26…
GO:0031234	extrinsic component of cytoplasmic side of plasma membrane	cellular_component	36//7286	0.0704378	0.793843	SLA; ERRFI1; BTK; KCNAB1; CSK; FES; SNX18; STAC; SRMS; GRAP; CDK16; TYK2; PTK2B; GRAP2; KRAS; YES1; HCK; ZAP70; ABL2; SRC; ESYT3; ALOX15; JAK1; TEC; TNK2; ABL1; STAC3; KCNIP1; CYLD; FERMT2; DLG4; IQGAP1; TIAM1; SHANK3; ESYT2; FER
GO:0003950	NAD+ ADP-ribosyltransferase activity	molecular_function	11//7286	0.0709502	0.793843	PARP11; PARP6; PARP8; PARP12; PARP14; PARP10; PARP4; PARP2; PARP3; TNKS; SIRT4
GO:0003951	NAD+ kinase activity	molecular_function	11//7286	0.0709502	0.793843	DGKD; AGK; DGKZ; DGKG; DGKQ; DGKB; DGKI; SPHK2; DGKH; NADK; CERKL
GO:0006541	glutamine metabolic process	biological_process	11//7286	0.0709502	0.793843	GFPT2; CTPS1; CAD; MECP2; PFAS; GLS2; ASNS; ALDH5A1; SIRT4; GMPS; CTPS2
GO:0007405	neuroblast proliferation	biological_process	11//7286	0.0709502	0.793843	NUMBL; DAGLB; HHIP; NDE1; DAGLA; PLXNB2; ASCL1; FZD9; KCNA1; NEUROD4; EML1
GO:0009314	response to radiation	biological_process	11//7286	0.0709502	0.793843	PLK3; COL3A1; JUNB; MBD4; BCL2L1; FANCG; CDC25A; KIT; MECP2; DCUN1D3; OGG1
GO:0017022	myosin binding	molecular_function	11//7286	0.0709502	0.793843	STX1A; MLPH; USH2A; NPHS1; ARFGEF1; MYRIP; CALD1; TRIM32; MOBP; RALA; KIRREL1
GO:0031589	cell-substrate adhesion	biological_process	11//7286	0.0709502	0.793843	PPARD; TTYH1; FAT2; ITGA5; ITGA2; EPHB1; VWF; SMAD6; PRKX; ITGAV; SORBS3
GO:0035094	response to nicotine	biological_process	11//7286	0.0709502	0.793843	HMOX1; CHRNB2; CHRNB1; MAPK1; CHRNG; CHRND; CHRNA1; CHRNE; CHRNB3; LYPD1; BCL2
GO:0035098	ESC/E(Z) complex	cellular_component	11//7286	0.0709502	0.793843	RBBP7; PHF19; SIRT1; EZH2; TRIM37; SUZ12; JARID2; PHF1; EED; EPOP; H2AFY
GO:0045840	positive regulation of mitotic nuclear division	biological_process	11//7286	0.0709502	0.793843	PDGFB; IGF1; DMRT1; RGCC; INSR; IGF2; IL1B; EDN1; INS; LRP5; CD28
GO:0051393	alpha-actinin binding	molecular_function	11//7286	0.0709502	0.793843	LRRC10; PDLIM4; SYNPO2; RARA; KCNA5; ACTN1; DAG1; MAGI1; PKD2L1; CACNA1C; PTPRT
GO:0051568	histone H3-K4 methylation	biological_process	11//7286	0.0709502	0.793843	CXXC1; SETMAR; PAXIP1; WDR5; ASH2L; SETD1A; KMT2B; KMT2A; SETD1B; KMT2D; KMT2C
GO:0051894	positive regulation of focal adhesion assembly	biological_process	11//7286	0.0709502	0.793843	SFRP1; MYOC; VEGFA; ABL1; EPB41L5; ROCK1; COL16A1; ITGB1BP1; TSC1; NRP1; PPM1F
GO:2000179	positive regulation of neural precursor cell proliferation	biological_process	11//7286	0.0709502	0.793843	DLL4; CDON; INSM1; NR2E1; SETD1A; DISP3; ASCL1; FZD9; RASSF10; PROX1; WNT3A
GO:0002039	p53 binding	molecular_function	33//7286	0.0733883	0.793843	PLK3; ANKRD1; DUSP26; RCHY1; RNF20; ZMAT4; HDAC1; RNF34; EHMT1; TRIM29; SIRT1; CHD8; SMARCA4; CREBBP; TP63; HTT; MAPKAPK5; TP53BP1; TRIM24; GATA1; NUAK1; TEP1; ZMAT1; PSME3; TP73; MDM2; KRCC1; RFFL; SETD7; RNF125; TP53BP2; BRD4; STK11
GO:0008584	male gonad development	biological_process	33//7286	0.0733883	0.793843	EIF2S2; TBC1D20; CITED2; DMRT1; BCL2L1; GATA4; KIT; NR5A1; SFRP1; INSR; ASPM; BAX; GATA1; ACVR2A; FANCA; RHOBTB3; GATA6; SOX8; NKX3-1; SMAD4; WNT5A; HOXA11; BCL2L11; KLHL26; REN; BCL2; LRP2; AR; UTF1; ARID5B; ESR1; GATA3; COL9A3
GO:0018107	peptidyl-threonine phosphorylation	biological_process	33//7286	0.0733883	0.793843	CSNK2B; PSKH1; CAMK2A; OSR1; CAMK1G; PHKG1; CAMKK2; STK33; PNCK; CDK10; CAMKV; MAP2K1; TGFBR2; NLK; AKT1; MAPK1; ULK1; MTOR; MYLK3; LMTK2; PRKD2; DCLK1; MYLK4; TNKS; MAP3K10; DCLK2; PRKCD; SBK1; BCL2; DCLK3; ACVR1B; STK11; CAMK1D
GO:0008283	cell proliferation	biological_process	81//7286	0.0734354	0.793843	MIF; PELO; RASGRP4; CD74; FAM83D; ALKBH3; GLUL; PPARD; DLX5; SRRT; MAP4K1; IGF1; MCM7; HOXB4; MRPS27; BAD; BCL2L1; DPH1; SH2D2A; MAP3K11; OGFOD1; CSPG4; TACC3; PTPN6; COL4A3; ZFP36L1; GLI2; AXIN2; USP13; VEGFD; BOK; TP63; TCF7L2; RASGRF1; HHEX; HRAS; BAX; EPO; GNAT1; GNB1; BRAT1; IL12B; FURIN; MYH10; PRKDC; SIX1; FAM83A; GRHL2; HTR1A; TACC2; THPO; FBXL7; HLCS; TACC1; ENTPD5; GNG2; SIX2; FOXN1; MD…
GO:0016874	ligase activity	molecular_function	46//7286	0.0739494	0.793843	GART; ITCH; QRSL1; TTLL9; ACSF2; ACSBG1; MARS; GLUL; CTPS1; TARS; SLC27A1; NARS; TTLL12; LARS2; MGRN1; PCCA; MTHFS; AARS2; TARSL2; UBA1; ADSSL1; ADSS; YARS2; HARS2; SARS; IARS2; ACACB; PFAS; MCCC1; ACACA; NEURL1B; EARS2; MDM2; WWP2; PC; LIG4; ASNS; GATB; VARS; TTLL3; GCLC; NADSYN1; CTPS2; RARS2; WWP1; CARS2
GO:0009925	basal plasma membrane	cellular_component	12//7286	0.0743527	0.793843	OSCP1; C5AR2; PKD2; ANK3; AQP5; MYO1C; TACSTD2; MYO1A; SLC23A2; LDLRAP1; SLC23A1; SHROOM4
GO:0046676	negative regulation of insulin secretion	biological_process	12//7286	0.0743527	0.793843	KCNJ11; SREBF1; KCNB1; SYTL4; SFRP1; INHBB; IRS1; PTPN11; LOC615792; GHRL; FAM3D; SIRT4
GO:1904707	positive regulation of vascular smooth muscle cell proliferation	biological_process	12//7286	0.0743527	0.793843	PDGFB; IGF1; P2RY6; FOXJ2; ADAMTS1; MEF2D; DNMT1; LDLRAP1; NR4A3; IGFBP5; MFN2; ERN1
GO:0042127	regulation of cell proliferation	biological_process	101//7286	0.0747827	0.793843	MIF; SLA; BTK; PLCD1; E2F4; TNFRSF21; TES; CCND3; TFAP2A; KCTD11; NOS2; SHC1; CSK; FES; PPARD; DHCR7; NFKBIA; JUNB; PID1; HP1BP3; TNC; PKD2; CD27; TNFRSF1B; JUP; TNFRSF9; TNFRSF10D; SRMS; GRAP; MAFG; TYK2; PTK2B; FGFR1; PBX1; SIRT1; ERBB3; GRAP2; EZH2; RAPGEF2; YES1; TNFRSF6B; HCK; TNFRSF25; WNT7A; TCF7; LTBR; ZAP70; PITX2; NGFR; ABL2; LGR5; SRC; TGFBR2; PDX1; LHX5; KLF4; HHEX; BMPR2; B4GALT1; DN…
GO:0030165	PDZ domain binding	molecular_function	30//7286	0.0762171	0.793843	SLC22A5; SLC9A3R1; LNX1; ATP2B3; NKD1; ARHGEF16; SLC9A3; ADGRB1; RAPGEF2; ATP2B2; FZD1; LLGL2; ADRB1; FZD4; CRIM1; NSF; ACVR2A; DOCK4; ADAM17; FZD2; CLCN3; SHISA9; CXADR; SRR; KIF14; ATP2B4; CIT; NLGN1; DAPP1; FZD8
GO:0002027	regulation of heart rate	biological_process	13//7286	0.0769545	0.793843	CASQ2; SNTA1; HRC; CACNA1G; BVES; DRD2; EPAS1; SEMA3A; MDM2; RYR2; FKBP1B; SCN10A; HCN4
GO:0005248	voltage-gated sodium channel activity	molecular_function	13//7286	0.0769545	0.793843	PKD2; SCN4B; HCN3; CACNA1G; SCN8A; HCN1; SCN5A; SCN4A; SCN10A; CACNA1H; CACNA1I; HCN2; HCN4
GO:0030511	positive regulation of transforming growth factor beta receptor signaling pathway	biological_process	13//7286	0.0769545	0.793843	MEN1; FLCN; LRG1; CDKN1C; TGFB1I1; CITED2; THBS1; FERMT1; MYOCD; ITGA8; SMAD4; STK11; SNW1
GO:0045664	regulation of neuron differentiation	biological_process	13//7286	0.0769545	0.793843	DPYSL2; BDNF; BIN1; CDON; ATOH1; YWHAG; NEUROD2; SIX1; ROCK1; NEUROD1; NEUROG1; NLGN1; CAMK1D
GO:0048278	vesicle docking	biological_process	13//7286	0.0769545	0.793843	STX4; STX1A; TSNARE1; STX6; STX12; BVES; STX2; STX16; STX17; STX10; STX3; STX1B; EXOC5
GO:0099055	integral component of postsynaptic membrane	cellular_component	13//7286	0.0769545	0.793843	GABRD; EPHA4; EPHB2; GRIK4; DAGLA; DRD2; NRCAM; PCDH17; NRP1; SLC6A6; FXYD6; CSPG5; CHRM1
GO:0043433	negative regulation of sequence-specific DNA binding transcription factor activity	biological_process	27//7286	0.0787995	0.793843	MEN1; SFRP4; ID3; CTNNBIP1; PHB2; HAND1; FOXP3; SIRT1; EZH2; TCF7L2; KLF4; GLIS2; WFS1; FLNA; PRNP; NR0B2; SFRP5; HAND2; PROX1; WWP2; PEX14; RLIM; MAP3K10; BHLHE40; HDAC4; ESR1; FOXA2
GO:0045732	positive regulation of protein catabolic process	biological_process	27//7286	0.0787995	0.793843	SGSM3; ITCH; SEC22B; FZR1; GPC3; GGA3; DDB1; NKD1; OAZ1; ASB9; AXIN1; LPCAT1; NDFIP1; SOX17; NDUFA13; NSF; DACT1; CUL4B; RILP; TNFAIP3; APC; TRIM32; RHBDD3; ATG7; WNT5A; LRP1; DAB2IP
GO:0050839	cell adhesion molecule binding	molecular_function	27//7286	0.0787995	0.793843	NECTIN2; PKP3; NECTIN4; JUP; GYPC; PTPRF; DSP; CDHR5; NLGN2; PTPN6; TENM3; ITGA4; NECTIN1; ITGB2; SELL; TENM1; TIGIT; PTPN11; ADAM8; CXADR; CADM2; TENM4; NTNG1; NECTIN3; TENM2; ADGRL1; AFDN
GO:0051216	cartilage development	biological_process	27//7286	0.0787995	0.793843	COL2A1; SMAD5; BBS2; ZBTB16; HOXA3; HYAL1; COL11A1; CREB3L2; DLX2; SULF2; FBXW4; WNT7A; CSGALNACT1; MAPK3; TGFBR2; SATB2; HYAL2; MKKS; PITX1; EDN1; PKD1; CNMD; HOXD3; HOXC4; ITGB8; BMP4; SULF1
GO:0062023			27//7286	0.0787995	0.793843	FBLN5; GPC3; NDP; TNC; ADAMTS15; ADAMTS8; ADAMTS5; PLOD3; GPC5; TNR; LUM; COL12A1; SFRP1; FBN1; FBN2; F3; ADAMTS2; TNXB; FBLN2; EFEMP1; GPC1; TECTA; PCSK6; SERPINE1; AMELX; FBN3; OMD
GO:0009954	proximal/distal pattern formation	biological_process	14//7286	0.0789151	0.793843	LRP4; DLX2; PBX1; DLX1; GLI2; GLI1; TP63; HOXD9; EN1; GLI3; DLL1; HOXA11; GREM1; CYP26B1
GO:0048488	synaptic vesicle endocytosis	biological_process	14//7286	0.0789151	0.793843	NLGN3; PACSIN1; NLGN2; STON2; DENND1A; DNM2; ACTB; SYNJ1; SYT2; DNM3; DNM1; SYT8; ITSN1; SCRIB
GO:0070536	protein K63-linked deubiquitination	biological_process	14//7286	0.0789151	0.793843	BABAM1; OTUB2; USP33; OTUD7B; USP20; USP27X; USP13; USP25; OTUD4; OTUD7A; TNFAIP3; CYLD; PSMD14; OTUD1
GO:0071158	positive regulation of cell cycle arrest	biological_process	14//7286	0.0789151	0.793843	MED25; PKD2; RNF112; RGCC; INSM1; MYOG; RRP8; BRCA1; HMGA2; ZBTB17; GATA6; TP73; FAP; DAB2IP
GO:0001501	skeletal system development	biological_process	42//7286	0.0792477	0.793843	WFIKKN2; COL2A1; ZBTB16; COL1A1; PTH1R; ROR2; WDR5; VDR; AES; DLL3; GLI2; NCAN; TP63; EPHA2; FBN1; VCAN; FGFRL1; RASSF2; NPR3; ACAN; PITX1; PKDCC; GDF11; COL1A2; EDN1; BCAN; ACD; FAM20C; HSPB11; ACP2; HOXC4; HOXA11; TBX3; COL5A2; HOXD13; SH3PXD2B; ACVR2B; JAG2; HDAC4; CHRD; BMP4; CHD7
GO:0015293	symporter activity	molecular_function	26//7286	0.0795745	0.793843	SLC1A4; SLC25A22; SLC10A3; SLC5A11; SLC6A17; SLC5A12; SLC15A4; SLC17A7; SLC6A12; LOC515755; SLC6A2; SLC1A5; SLC5A3; SLC1A1; SLC24A1; SLC6A8; SLC1A3; SLC6A11; SLC1A2; MFSD2A; SLC4A4; SLC20A2; SLC6A6; SLC6A5; SLC6A4; SLC6A15
GO:0048812	neuron projection morphogenesis	biological_process	26//7286	0.0795745	0.793843	BDNF; KIRREL3; PACSIN1; STK26; ZNF335; WEE1; PLXNA4; STK24; DNM2; TNIK; BMP7; NEFL; CNTNAP1; ALS2; SLIT1; NYAP1; SHTN1; SRGAP2; WNT5A; DCLK1; PLXNB1; NEK3; EPB41L3; MAP4K4; DAB2IP; MYO16
GO:0001188	RNA polymerase I transcriptional preinitiation complex assembly	biological_process	6//7286	0.0798163	0.793843	TAF1C; POLR1E; BAZ2A; SMARCA4; UBTF; TAF1B
GO:0004708	MAP kinase kinase activity	molecular_function	6//7286	0.0798163	0.793843	MAP2K3; MAPK3; MAP2K1; MAPK1; PAK3; MAP2K7
GO:0005225	volume-sensitive anion channel activity	molecular_function	6//7286	0.0798163	0.793843	LRSAM1; LRRC8A; LRR1; LRRC8E; LRRC8B; LRRC8D
GO:0005521	lamin binding	molecular_function	6//7286	0.0798163	0.793843	TMEM201; NARF; SUN2; PKP1; AKAP8L; SYNE1
GO:0006625	protein targeting to peroxisome	biological_process	6//7286	0.0798163	0.793843	PEX7; PEX19; PEX5; PEX1; PEX6; PEX16
GO:0006809	nitric oxide biosynthetic process	biological_process	6//7286	0.0798163	0.793843	NOS2; CYP1B1; RORA; NOS3; SLC7A2; NOS1
GO:0007043	cell-cell junction assembly	biological_process	6//7286	0.0798163	0.793843	FLCN; FSCN1; PKP4; TRPV4; HDAC7; HEG1
GO:0007143	female meiotic division	biological_process	6//7286	0.0798163	0.793843	NCAPH; NCAPH2; HSF1; PPP2R1A; WEE2; MARF1
GO:0010225	response to UV-C	biological_process	6//7286	0.0798163	0.793843	ERCC5; YY1; WRN; MAP3K4; DCUN1D3; BRCA2
GO:0015804	neutral amino acid transport	biological_process	6//7286	0.0798163	0.793843	SLC7A9; SLC43A2; SLC6A17; SLC7A10; SLC7A8; SLC6A15
GO:0016043	cellular component organization	biological_process	6//7286	0.0798163	0.793843	FMNL3; FCHSD1; FMNL2; DAAM2; FMNL1; INF2
GO:0016176	superoxide-generating NADPH oxidase activator activity	molecular_function	6//7286	0.0798163	0.793843	PDGFB; NOXA1; NCF2; SH3PXD2A; SH3PXD2B; NOXO1
GO:0019511	peptidyl-proline hydroxylation	biological_process	6//7286	0.0798163	0.793843	P4HA1; P3H2; OGFOD1; P3H1; PDIA2; P4HA2
GO:0019911	structural constituent of myelin sheath	molecular_function	6//7286	0.0798163	0.793843	CMTM8; MAL; MALL; MARVELD1; NCMAP; MBP
GO:0021952	central nervous system projection neuron axonogenesis	biological_process	6//7286	0.0798163	0.793843	EPHB2; SPTBN4; EPHB3; EPHB1; CHRNB2; DCX
GO:0022038	corpus callosum development	biological_process	6//7286	0.0798163	0.793843	EPHB2; EPHB3; PTPRS; RTN4RL2; RTN4RL1; RTN4R
GO:0030432	peristalsis	biological_process	6//7286	0.0798163	0.793843	GDNF; P2RX2; DRD2; TIFAB; NEUROG1; P2RX3
GO:0032835	glomerulus development	biological_process	6//7286	0.0798163	0.793843	TCF21; HEYL; WWTR1; PTPRO; PLCE1; BCL2
GO:0032886	regulation of microtubule-based process	biological_process	6//7286	0.0798163	0.793843	MACF1; MAP10; FCHSD1; KLHL42; ERBB2; APC
GO:0033689	negative regulation of osteoblast proliferation	biological_process	6//7286	0.0798163	0.793843	ATRAID; SFRP1; EIF2AK2; PLXNB1; BCL2; GREM1
GO:0034702	ion channel complex	cellular_component	6//7286	0.0798163	0.793843	LRSAM1; LRRC8A; LRR1; LRRC8E; LRRC8B; LRRC8D
GO:0035148	tube formation	biological_process	6//7286	0.0798163	0.793843	ATOH8; VEGFA; ITGB1BP1; BCL2L11; DAB2IP; NOTCH1
GO:0036449	microtubule minus-end	cellular_component	6//7286	0.0798163	0.793843	CAMSAP1; NUMA1; ASPM; CAMSAP3; CAMSAP2; SVIL
GO:0039536	negative regulation of RIG-I signaling pathway	biological_process	6//7286	0.0798163	0.793843	NPLOC4; NLRX1; SEC14L1; GPATCH3; UFD1; RNF125
GO:0042043	neurexin family protein binding	molecular_function	6//7286	0.0798163	0.793843	NLGN3; NLGN2; SYTL4; SYTL3; SYTL2; NLGN1
GO:0042074	cell migration involved in gastrulation	biological_process	6//7286	0.0798163	0.793843	RIC8A; SOX17; CER1; MIXL1; MEGF8; LRP5
GO:0042795	snRNA transcription from RNA polymerase II promoter	biological_process	6//7286	0.0798163	0.793843	SNAPC1; ELL2; ICE1; ICE2; ELL; SNAPC4
GO:0043278	response to morphine	biological_process	6//7286	0.0798163	0.793843	PRKCE; PRKCG; PPP5C; DRD2; PPP2R2A; GRIN1
GO:0043586	tongue development	biological_process	6//7286	0.0798163	0.793843	WNT10A; SIX1; HAND2; GLI3; BNC2; PRDM16
GO:0045806	negative regulation of endocytosis	biological_process	6//7286	0.0798163	0.793843	LRSAM1; PACSIN2; SCAMP5; PACSIN3; RUBCN; SNX33
GO:0046007	negative regulation of activated T cell proliferation	biological_process	6//7286	0.0798163	0.793843	ARG1; LRRC32; PRNP; PDCD1LG2; CD274; PRKAR1A
GO:0048679	regulation of axon regeneration	biological_process	6//7286	0.0798163	0.793843	PTPRF; MAP2K1; STK24; KLF4; MAP2K2; BRAF
GO:0050710	negative regulation of cytokine secretion	biological_process	6//7286	0.0798163	0.793843	CIDEA; FOXP3; NLRP12; RGCC; LRRC32; LGR4
GO:0050773	regulation of dendrite development	biological_process	6//7286	0.0798163	0.793843	SEZ6; CAMSAP2; KNDC1; RAB17; CDKL5; CAMK1D
GO:0051451	myoblast migration	biological_process	6//7286	0.0798163	0.793843	THBS4; PLEKHO1; NET1; SIX1; ROCK1; ITGB1BP1
GO:0051963	regulation of synapse assembly	biological_process	6//7286	0.0798163	0.793843	EPHB2; CHRNB2; NECTIN1; NTN1; RAB17; GRIN1
GO:0071233	cellular response to leucine	biological_process	6//7286	0.0798163	0.793843	SESN2; UBR2; RRAGD; RPTOR; KLHL22; MTOR
GO:0090160	Golgi to lysosome transport	biological_process	6//7286	0.0798163	0.793843	GAK; LAMP1; AP4M1; EHD3; RBSN; ANKFY1
GO:0097264	self proteolysis	biological_process	6//7286	0.0798163	0.793843	LGMN; TENM3; CAPN1; TMPRSS6; TENM4; TENM2
GO:0098962	regulation of postsynaptic neurotransmitter receptor activity	biological_process	6//7286	0.0798163	0.793843	NPTX1; SHISA7; CACNG4; CACNG5; SHISA9; AKAP9
GO:1900119	positive regulation of execution phase of apoptosis	biological_process	6//7286	0.0798163	0.793843	BOK; DLC1; PTGIS; ZC3H12A; FAP; TP53BP2
GO:1900273	positive regulation of long-term synaptic potentiation	biological_process	6//7286	0.0798163	0.793843	EPHB2; LGMN; RELN; SHISA7; SQSTM1; SHANK3
GO:1990316	ATG1/ULK1 kinase complex	cellular_component	6//7286	0.0798163	0.793843	SESN2; ATG13; TBC1D5; ULK1; SMCR8; RB1CC1
GO:0010506	regulation of autophagy	biological_process	25//7286	0.0802919	0.793843	RAB39B; PIP4K2C; CISD2; XBP1; DRAM2; MAPK15; RRAGA; USP33; RRAGD; FBXL2; RPTOR; USP13; BOK; NLRP6; PIK3R2; RMC1; LOC614531; TP53INP1; SMCR8; DEPDC5; LAMP3; SOGA1; MTCL1; SOGA3; BCL2
GO:0031201	SNARE complex	cellular_component	25//7286	0.0802919	0.793843	STX4; SEC22B; NAPB; YKT6; VAMP3; VAMP1; SNX4; STX1A; TSNARE1; STX6; STX18; SCAMP5; STX12; NAPA; STX2; STX16; STX17; STX10; VTI1A; SEC22C; STX3; GOSR1; SYN2; NAPG; STX1B
GO:0002102	podosome	cellular_component	15//7286	0.0803574	0.793843	FERMT3; FSCN1; WDR1; CTTN; ARHGEF2; SRC; KIF9; PTPN12; ASAP1; TPM4; LCP1; ADAM8; SH3PXD2A; SH3PXD2B; SVIL
GO:0007274	neuromuscular synaptic transmission	biological_process	15//7286	0.0803574	0.793843	CACNA1A; P2RX2; CHRNB2; CHRNB1; RAB3A; CHRNG; ADARB1; EGR3; CHRND; CHRNA1; CHRNE; KIF1B; STAC3; CHRNB3; P2RX3
GO:0070059	intrinsic apoptotic signaling pathway in response to endoplasmic reticulum stress	biological_process	15//7286	0.0803574	0.793843	SELENOK; BAG6; XBP1; TMEM117; AIFM1; PML; ITPR1; BAX; TRIB3; ERO1A; ERN1; BCL2; BAK1; BRSK2; DAB2IP
GO:0005912	adherens junction	cellular_component	24//7286	0.0809404	0.793843	ESAM; NECTIN4; JCAD; JUP; MPP7; TRPV4; CDH2; SYNM; TBCD; MYO1E; TNK2; PRX; EPB41L5; NF2; FAM129B; MAGI1; FRMD5; FRMD4B; CTNNA3; CXADR; DLL1; TJP1; AFDN; NOTCH1
GO:0006469	negative regulation of protein kinase activity	biological_process	51//7286	0.0813071	0.793843	AKT1S1; SOCS4; FGFR1OP; TRIM27; CISH; GADD45B; LRRC4; PKN1; INPP5K; PODN; LRRTM3; LRRC3; EPHA1; PREX2; SHB; LRRC4B; WWTR1; DVL1; TRIB2; AKT1; CHAD; BGN; PKIG; UBASH3B; SH3BP5; LRTM2; SMCR8; NF2; RTN4RL2; PODNL1; ITGB1BP1; SOCS2; TRIB3; RTN4RL1; SOCS7; SOCS3; FLRT1; PPM1F; DUS2; RTN4R; PRKAR1A; GP1BA; PPM1E; SOCS6; NYX; PRKAG2; MLLT1; SPRED1; DEPTOR; DBNDD2; PREX1
GO:0008305	integrin complex	cellular_component	16//7286	0.0813775	0.793843	ITGA2B; ITGA5; ITGAD; ITGA2; ITGB4; ITGB3; ITGA4; ITGA10; ITGB2; ITGB5; BST1; ITGAE; ITGA8; ITGAV; ITGA1; ITGB8
GO:0000045	autophagosome assembly	biological_process	23//7286	0.0815066	0.793843	RAB33B; ATG13; ATG101; MAP1LC3A; AMBRA1; ATG4D; STX12; ATG14; ATG2B; TP53INP1; TP53INP2; BECN2; UBQLN1; UBXN2A; RB1CC1; ATG7; ATG9B; WIPI2; ATG16L2; MAP1LC3B; BECN1; PACS2; ATG5
GO:0010977	negative regulation of neuron projection development	biological_process	23//7286	0.0815066	0.793843	GAK; EPHA4; MAG; GFI1; CRMP1; RAB29; NGFR; PTPN9; TNR; ACP4; KANK1; PRKCSH; APOE; SEMA3A; RGMA; PTPRS; RAP1GAP2; RTN4RL2; INPP5J; RTN4RL1; LOC510798; RTN4R; WNT3A
GO:1903078	positive regulation of protein localization to plasma membrane	biological_process	23//7286	0.0815066	0.793843	AGR2; STX4; RAMP3; STAC; TREM2; ARHGEF16; SPTBN1; PTPN9; EPHA2; PRNP; AKT1; CLIP3; PRKCI; AKAP5; STAC3; KIF5B; PIK3R1; SQSTM1; STX3; NKD2; GPER1; LRP1; WNT3A
GO:0005080	protein kinase C binding	molecular_function	17//7286	0.082051	0.793843	LDB3; HDAC5; PKN1; CAVIN3; PLEK; DSP; ADCY6; HDAC7; ITGB3; YWHAG; ABL1; DACT1; ITGAV; PRKD2; SQSTM1; TIRAP; DACT2
GO:0010811	positive regulation of cell-substrate adhesion	biological_process	17//7286	0.082051	0.793843	AGR2; CYR61; RELL2; ARL2; CCDC80; NID1; PRKCE; COL26A1; COL8A1; EMILIN1; SPOCK2; ALOX15; EDIL3; FBLN2; VWC2; PPM1F; ECM2
GO:0070507	regulation of microtubule cytoskeleton organization	biological_process	17//7286	0.082051	0.793843	FAM107A; TRIM54; RASSF7; CLASP1; TRAF3IP1; ATAT1; PHLDB2; CAMSAP3; TRIM36; PHLDB1; DIXDC1; CYLD; RASSF1; PRKAA2; CEP70; WNT3A; MAPRE1
GO:0071310	cellular response to organic substance	biological_process	17//7286	0.082051	0.793843	CALB1; MAPK4; TBX21; CUX2; MAPK7; MAPK3; PSAP; SATB2; MAPK1; BAX; IL1B; EGR2; MAP2; MAPK9; SLC6A4; BCL2; TRIM71
GO:0098656	anion transmembrane transport	biological_process	17//7286	0.082051	0.793843	LRSAM1; SLC13A4; ABCA1; SLC13A2; LRRC8A; LRR1; SLC26A8; SLC4A3; LRRC8E; SLC4A8; LRRC8B; SLC4A1; SLC4A2; SLC1A2; LRRC8D; SLC4A4; SLC22A9
GO:0007266	Rho protein signal transduction	biological_process	21//7286	0.0823272	0.793843	CDC42EP2; CDC42EP4; RTKN; PAK4; PAK6; EPS8L1; NGFR; PHACTR4; PAK5; BCL6; COL1A2; PECAM1; ROCK1; SBK2; GNA12; ARHGEF11; PAK1; GNA13; RIPOR1; ARHGDIA; PAK3
GO:0048705	skeletal system morphogenesis	biological_process	21//7286	0.0823272	0.793843	RAB33B; COL2A1; COL11A2; COL1A1; HOXB4; COL11A1; HHIP; SGPL1; HYAL2; P2RX7; SIX1; IFT140; ANKRD11; CSRNP1; PDGFRA; WWOX; TBX4; SH3PXD2B; ACVR2B; RFLNB; ARID5B
GO:0014065	phosphatidylinositol 3-kinase signaling	biological_process	18//7286	0.0824384	0.793843	IGF1; PEAR1; ERBB3; PIK3R6; ZFP36L1; PREX2; PIK3R2; AKT1; ERBB2; EDN1; IRS1; NYAP1; PIK3R1; PIK3CD; PIK3R5; PIK3C2B; GATA3; MYO16
GO:0048013	ephrin receptor signaling pathway	biological_process	18//7286	0.0824384	0.793843	EPHA4; EFNB1; EPHB2; SS18; EPHB3; EPHA1; NCK2; EFNA3; EPHB1; EFNA2; CRK; EPHA2; EPHA10; PTPN11; SIPA1L1; EPHB4; EPHA8; GIT1
GO:0051209	release of sequestered calcium ion into cytosol	biological_process	18//7286	0.0824384	0.793843	PKD2; CHERP; PRKCE; F2R; ITPR2; RASA3; RYR1; ITPR1; IBTK; ITPR3; P2RX7; TRPM2; RYR2; ERO1A; FKBP1B; RYR3; CATSPER4; JPH2
GO:0048791	calcium ion-regulated exocytosis of neurotransmitter	biological_process	20//7286	0.0825405	0.793843	CACNA1A; RIMS2; SYT13; SYT12; SYTL4; SYT2; SYTL1; RPH3A; SYT15; SYTL3; SYT17; SYT9; C2CD4D; SYTL2; SYT14; STX1B; SYT8; SYT7; RIMS1; RIMS4
GO:0048469	cell maturation	biological_process	19//7286	0.0825884	0.793843	BTK; SOX18; PTH1R; CBFB; FGFR1; GATA2; BFSP2; EPAS1; BFSP1; KCNMA1; GDF11; ASCL1; FZD5; SOX8; ANGPTL8; BHLHA15; REN; AXL; GATA3
GO:0000384	first spliceosomal transesterification activity	molecular_function	3//7286	0.0854596	0.793843	ISY1; LOC534630; RBMX2
GO:0000799	nuclear condensin complex	cellular_component	3//7286	0.0854596	0.793843	NCAPH; NCAPD3; NCAPD2
GO:0000839	Hrd1p ubiquitin ligase ERAD-L complex	cellular_component	3//7286	0.0854596	0.793843	AUP1; SYVN1; SEL1L
GO:0001030	RNA polymerase III type 1 promoter DNA binding	molecular_function	3//7286	0.0854596	0.793843	MAF1; RPTOR; MTOR
GO:0001031	RNA polymerase III type 2 promoter DNA binding	molecular_function	3//7286	0.0854596	0.793843	MAF1; RPTOR; MTOR
GO:0001547	antral ovarian follicle growth	biological_process	3//7286	0.0854596	0.793843	FOXO3; GPR149; ESR1
GO:0001757	somite specification	biological_process	3//7286	0.0854596	0.793843	MEOX1; MEOX2; DLL1
GO:0002153	steroid receptor RNA activator RNA binding	molecular_function	3//7286	0.0854596	0.793843	THRA; PUS1; SRA1
GO:0002367	cytokine production involved in immune response	biological_process	3//7286	0.0854596	0.793843	NOD2; MR1; INAVA
GO:0003006	developmental process involved in reproduction	biological_process	3//7286	0.0854596	0.793843	DMRT1; ALPL; CSF1
GO:0003093	regulation of glomerular filtration	biological_process	3//7286	0.0854596	0.793843	PTPRO; ADORA1; EMP2
GO:0003192	mitral valve formation	biological_process	3//7286	0.0854596	0.793843	DCHS1; ZFPM1; NOTCH1
GO:0003229	ventricular cardiac muscle tissue development	biological_process	3//7286	0.0854596	0.793843	PPP1R13L; TBX5; ADAMTS9
GO:0003256	regulation of transcription from RNA polymerase II promoter involved in myocardial precursor cell differentiation	biological_process	3//7286	0.0854596	0.793843	TBX2; RBPJ; NOTCH1
GO:0003278	apoptotic process involved in heart morphogenesis	biological_process	3//7286	0.0854596	0.793843	CYR61; NKX2-5; HAND2
GO:0003383	apical constriction	biological_process	3//7286	0.0854596	0.793843	FRMD6; EPB41L5; ROCK1
GO:0003418	growth plate cartilage chondrocyte differentiation	biological_process	3//7286	0.0854596	0.793843	ANXA6; NPPC; SDC3
GO:0003419	growth plate cartilage chondrocyte proliferation	biological_process	3//7286	0.0854596	0.793843	NPPC; SDC3; CER1
GO:0003876	AMP deaminase activity	molecular_function	3//7286	0.0854596	0.793843	AMPD2; AMPD1; AMPD3
GO:0003886	DNA (cytosine-5-)-methyltransferase activity	molecular_function	3//7286	0.0854596	0.793843	DNMT3B; DNMT1; DNMT3A
GO:0004035	alkaline phosphatase activity	molecular_function	3//7286	0.0854596	0.793843	LOC100125266; ALPI; ALPL
GO:0004052	arachidonate 12-lipoxygenase activity	molecular_function	3//7286	0.0854596	0.793843	ALOX12B; ALOX12; ALOX15
GO:0004065	arylsulfatase activity	molecular_function	3//7286	0.0854596	0.793843	SULF2; ARSG; SULF1
GO:0004517	nitric-oxide synthase activity	molecular_function	3//7286	0.0854596	0.793843	NOS2; NOS3; NOS1
GO:0004999	vasoactive intestinal polypeptide receptor activity	molecular_function	3//7286	0.0854596	0.793843	VIPR1; ADCYAP1R1; VIPR2
GO:0005001	transmembrane receptor protein tyrosine phosphatase activity	molecular_function	3//7286	0.0854596	0.793843	PTPN6; PTPRM; PTPRH
GO:0005219	ryanodine-sensitive calcium-release channel activity	molecular_function	3//7286	0.0854596	0.793843	RYR1; RYR2; RYR3
GO:0005220	inositol 1,4,5-trisphosphate-sensitive calcium-release channel activity	molecular_function	3//7286	0.0854596	0.793843	ITPR2; ITPR1; ITPR3
GO:0005222	intracellular cAMP activated cation channel activity	molecular_function	3//7286	0.0854596	0.793843	HCN1; HCN2; HCN4
GO:0005277	acetylcholine transmembrane transporter activity	molecular_function	3//7286	0.0854596	0.793843	SLC22A2; SLC18A3; SLC22A1
GO:0005375	copper ion transmembrane transporter activity	molecular_function	3//7286	0.0854596	0.793843	SLC31A2; SLC31A1; ATP7B
GO:0005483	soluble NSF attachment protein activity	molecular_function	3//7286	0.0854596	0.793843	NAPB; NAPA; NAPG
GO:0005588	collagen type V trimer	cellular_component	3//7286	0.0854596	0.793843	COL5A3; COL5A2; COL5A1
GO:0005958	DNA-dependent protein kinase-DNA ligase 4 complex	cellular_component	3//7286	0.0854596	0.793843	PRKDC; LIG4; XRCC4
GO:0006154	adenosine catabolic process	biological_process	3//7286	0.0854596	0.793843	ADA; ADA2; ADAL
GO:0006203	dGTP catabolic process	biological_process	3//7286	0.0854596	0.793843	NUDT15; NUDT1; SAMHD1
GO:0006560	proline metabolic process	biological_process	3//7286	0.0854596	0.793843	PRODH; ALDH4A1; PRODH2
GO:0007223	Wnt signaling pathway, calcium modulating pathway	biological_process	3//7286	0.0854596	0.793843	ROR2; FZD4; WNT5A
GO:0008107	galactoside 2-alpha-L-fucosyltransferase activity	molecular_function	3//7286	0.0854596	0.793843	SEC1; FUT1; FUT2
GO:0008282	ATP-sensitive potassium channel complex	cellular_component	3//7286	0.0854596	0.793843	KCNJ11; ABCC8; ABCC9
GO:0008332	low voltage-gated calcium channel activity	molecular_function	3//7286	0.0854596	0.793843	CACNA1G; CACNA1H; CACNA1I
GO:0008940	nitrate reductase activity	molecular_function	3//7286	0.0854596	0.793843	MARC2; GPHN; MARC1
GO:0009008	DNA-methyltransferase activity	molecular_function	3//7286	0.0854596	0.793843	DNMT3B; DNMT1; DNMT3A
GO:0009168	purine ribonucleoside monophosphate biosynthetic process	biological_process	3//7286	0.0854596	0.793843	AMPD2; AMPD1; ADA
GO:0009743	response to carbohydrate	biological_process	3//7286	0.0854596	0.793843	P2RX2; IL1B; P2RX3
GO:0009912	auditory receptor cell fate commitment	biological_process	3//7286	0.0854596	0.793843	RBPJ; JAG2; NOTCH1
GO:0010133	proline catabolic process to glutamate	biological_process	3//7286	0.0854596	0.793843	PRODH; ALDH4A1; PRODH2
GO:0010159	specification of animal organ position	biological_process	3//7286	0.0854596	0.793843	HOXA3; TBX3; BMP4
GO:0010172	embryonic body morphogenesis	biological_process	3//7286	0.0854596	0.793843	CDON; IFT122; MAB21L2
GO:0010980	positive regulation of vitamin D 24-hydroxylase activity	biological_process	3//7286	0.0854596	0.793843	VDR; CYP27B1; FGF23
GO:0014012	peripheral nervous system axon regeneration	biological_process	3//7286	0.0854596	0.793843	TNC; NEFL; APOD
GO:0014707	branchiomeric skeletal muscle development	biological_process	3//7286	0.0854596	0.793843	TCF21; MSC; PITX1
GO:0015137	citrate transmembrane transporter activity	molecular_function	3//7286	0.0854596	0.793843	SLC13A5; SLC25A1; SLC13A3
GO:0015184	L-cystine transmembrane transporter activity	molecular_function	3//7286	0.0854596	0.793843	SLC1A4; SLC7A9; CTNS
GO:0015196	L-tryptophan transmembrane transporter activity	molecular_function	3//7286	0.0854596	0.793843	LAT; SLC7A5; SLC36A4
GO:0015275	stretch-activated, cation-selective, calcium channel activity	molecular_function	3//7286	0.0854596	0.793843	FAM155A; TRPV4; FAM155B
GO:0015319	sodium:inorganic phosphate symporter activity	molecular_function	3//7286	0.0854596	0.793843	SLC17A7; SLC20A1; SLC20A2
GO:0015501	glutamate:sodium symporter activity	molecular_function	3//7286	0.0854596	0.793843	SLC1A1; SLC1A3; SLC1A2
GO:0015811	L-cystine transport	biological_process	3//7286	0.0854596	0.793843	SLC1A4; SLC7A9; CTNS
GO:0015874	norepinephrine transport	biological_process	3//7286	0.0854596	0.793843	SLC6A2; SLC22A2; SLC22A1
GO:0016561	protein import into peroxisome matrix, translocation	biological_process	3//7286	0.0854596	0.793843	PEX5; PEX6; PEX14
GO:0016595	glutamate binding	molecular_function	3//7286	0.0854596	0.793843	SLC1A3; GCLC; GRIN1
GO:0016941	natriuretic peptide receptor activity	molecular_function	3//7286	0.0854596	0.793843	NPR1; NPR3; NPR2
GO:0019287	isopentenyl diphosphate biosynthetic process, mevalonate pathway	biological_process	3//7286	0.0854596	0.793843	MVK; PMVK; MVD
GO:0021610	facial nerve morphogenesis	biological_process	3//7286	0.0854596	0.793843	PLXNA4; ADARB1; SIX1
GO:0021885	forebrain cell migration	biological_process	3//7286	0.0854596	0.793843	EMX2; TYRO3; AXL
GO:0021914	negative regulation of smoothened signaling pathway involved in ventral spinal cord patterning	biological_process	3//7286	0.0854596	0.793843	TULP3; IFT122; RFX4
GO:0030011	maintenance of cell polarity	biological_process	3//7286	0.0854596	0.793843	NCKAP1L; DLG5; CARMIL2
GO:0030091	protein repair	biological_process	3//7286	0.0854596	0.793843	MSRB1; MSRB2; MSRB3
GO:0030550	acetylcholine receptor inhibitor activity	molecular_function	3//7286	0.0854596	0.793843	LYNX1; LYPD1; LYPD6
GO:0030644	cellular chloride ion homeostasis	biological_process	3//7286	0.0854596	0.793843	CACNA1A; CKB; SLC12A5
GO:0031013	troponin I binding	molecular_function	3//7286	0.0854596	0.793843	TNNC1; TNNT2; RCAN3
GO:0031702	type 1 angiotensin receptor binding	molecular_function	3//7286	0.0854596	0.793843	AGT; BDKRB2; GNA13
GO:0031937	positive regulation of chromatin silencing	biological_process	3//7286	0.0854596	0.793843	SIRT1; SIN3A; MIER1
GO:0032608	interferon-beta production	biological_process	3//7286	0.0854596	0.793843	IRF7; TRIM56; TMEM173
GO:0032774	RNA biosynthetic process	biological_process	3//7286	0.0854596	0.793843	TERT; POLR2M; PRIMPOL
GO:0032807	DNA ligase IV complex	cellular_component	3//7286	0.0854596	0.793843	NHEJ1; LIG4; XRCC4
GO:0033093	Weibel-Palade body	cellular_component	3//7286	0.0854596	0.793843	UNC13D; VWF; ECE1
GO:0033596	TSC1-TSC2 complex	cellular_component	3//7286	0.0854596	0.793843	NEFL; TSC1; TSC2
GO:0033743	peptide-methionine (R)-S-oxide reductase activity	molecular_function	3//7286	0.0854596	0.793843	MSRB1; MSRB2; MSRB3
GO:0033993	response to lipid	biological_process	3//7286	0.0854596	0.793843	VPS4B; ABCG1; CD36
GO:0034103	regulation of tissue remodeling	biological_process	3//7286	0.0854596	0.793843	THBS4; GPNMB; HAND2
GO:0034499	late endosome to Golgi transport	biological_process	3//7286	0.0854596	0.793843	RAB7B; GCC2; SGSM2
GO:0034595	phosphatidylinositol phosphate 5-phosphatase activity	molecular_function	3//7286	0.0854596	0.793843	INPP5K; SYNJ1; SYNJ2
GO:0035092	sperm chromatin condensation	biological_process	3//7286	0.0854596	0.793843	FSHR; TSSK6; SYCP1
GO:0035279	mRNA cleavage involved in gene silencing by miRNA	biological_process	3//7286	0.0854596	0.793843	AGO3; MOV10; AGO2
GO:0035330	regulation of hippo signaling	biological_process	3//7286	0.0854596	0.793843	WWC1; NF2; NEK8
GO:0035434	copper ion transmembrane transport	biological_process	3//7286	0.0854596	0.793843	SLC31A2; SLC31A1; ATP7B
GO:0035867	alphav-beta3 integrin-IGF-1-IGF1R complex	cellular_component	3//7286	0.0854596	0.793843	IGF1; IGF1R; ITGAV
GO:0035985	senescence-associated heterochromatin focus	cellular_component	3//7286	0.0854596	0.793843	HMGA1; HMGA2; CDKN2A
GO:0035986	senescence-associated heterochromatin focus assembly	biological_process	3//7286	0.0854596	0.793843	HMGA1; HMGA2; CDKN2A
GO:0035989	tendon development	biological_process	3//7286	0.0854596	0.793843	COL11A1; SCX; COL5A1
GO:0035993	deltoid tuberosity development	biological_process	3//7286	0.0854596	0.793843	PITX2; SCX; BMP4
GO:0036123	histone H3-K9 dimethylation	biological_process	3//7286	0.0854596	0.793843	SUV39H1; SUV39H2; KDM3A
GO:0036315	cellular response to sterol	biological_process	3//7286	0.0854596	0.793843	INSIG1; RORC; RORA
GO:0038026	reelin-mediated signaling pathway	biological_process	3//7286	0.0854596	0.793843	VLDLR; RELN; DAB2IP
GO:0042015	interleukin-20 binding	molecular_function	3//7286	0.0854596	0.793843	IL22RA1; IL20RB; IL20RA
GO:0042776	mitochondrial ATP synthesis coupled proton transport	biological_process	3//7286	0.0854596	0.793843	STOML2; COX5B; CYC1
GO:0043262	adenosine-diphosphatase activity	molecular_function	3//7286	0.0854596	0.793843	SLC25A42; NUDT9; CANT1
GO:0043415	positive regulation of skeletal muscle tissue regeneration	biological_process	3//7286	0.0854596	0.793843	MYOD1; PPARD; HOPX
GO:0043487	regulation of RNA stability	biological_process	3//7286	0.0854596	0.793843	SMG5; SMG7; SMG6
GO:0044208	'de novo' AMP biosynthetic process	biological_process	3//7286	0.0854596	0.793843	ADSL; ADSSL1; ADSS
GO:0044323	retinoic acid-responsive element binding	molecular_function	3//7286	0.0854596	0.793843	RARA; RXRA; ZNF536
GO:0044805	late nucleophagy	biological_process	3//7286	0.0854596	0.793843	ATG9A; ATG7; ATG9B
GO:0045218	zonula adherens maintenance	biological_process	3//7286	0.0854596	0.793843	CAMSAP3; KIFC3; PLEKHA7
GO:0045329	carnitine biosynthetic process	biological_process	3//7286	0.0854596	0.793843	TMLHE; BBOX1; ALDH9A1
GO:0045345	positive regulation of MHC class I biosynthetic process	biological_process	3//7286	0.0854596	0.793843	NLRP12; PML; NLRC5
GO:0045446	endothelial cell differentiation	biological_process	3//7286	0.0854596	0.793843	KDM6B; PROX1; HOXB5
GO:0045719	negative regulation of glycogen biosynthetic process	biological_process	3//7286	0.0854596	0.793843	INPP5K; ENPP1; PASK
GO:0046061	dATP catabolic process	biological_process	3//7286	0.0854596	0.793843	ADA; NUDT1; SAMHD1
GO:0046103	inosine biosynthetic process	biological_process	3//7286	0.0854596	0.793843	ADA; ADA2; ADAL
GO:0046624	sphingolipid transporter activity	molecular_function	3//7286	0.0854596	0.793843	SPNS1; MFSD2B; SPNS2
GO:0048170	positive regulation of long-term neuronal synaptic plasticity	biological_process	3//7286	0.0854596	0.793843	EPHB2; NEURL1; SHANK3
GO:0048294	negative regulation of isotype switching to IgE isotypes	biological_process	3//7286	0.0854596	0.793843	FOXP3; NDFIP1; BCL6
GO:0048302	regulation of isotype switching to IgG isotypes	biological_process	3//7286	0.0854596	0.793843	FOXP3; IL27RA; NDFIP1
GO:0048385	regulation of retinoic acid receptor signaling pathway	biological_process	3//7286	0.0854596	0.793843	CRABP2; CYP26B1; SNW1
GO:0048550	negative regulation of pinocytosis	biological_process	3//7286	0.0854596	0.793843	NR1H2; PROM2; CAV1
GO:0048625	myoblast fate commitment	biological_process	3//7286	0.0854596	0.793843	TCF7L2; EPAS1; PITX1
GO:0048630	skeletal muscle tissue growth	biological_process	3//7286	0.0854596	0.793843	CHRND; CHRNA1; DLL1
GO:0048763	calcium-induced calcium release activity	molecular_function	3//7286	0.0854596	0.793843	PKD2; RYR1; RYR2
GO:0050436	microfibril binding	molecular_function	3//7286	0.0854596	0.793843	ADAMTSL2; LTBP2; LTBP1
GO:0050689	negative regulation of defense response to virus by host	biological_process	3//7286	0.0854596	0.793843	IRF3; TARBP2; MUL1
GO:0050878	regulation of body fluid levels	biological_process	3//7286	0.0854596	0.793843	EPHB2; PDSS2; HEG1
GO:0051250	negative regulation of lymphocyte activation	biological_process	3//7286	0.0854596	0.793843	TYRO3; MERTK; AXL
GO:0051255	spindle midzone assembly	biological_process	3//7286	0.0854596	0.793843	LZTS2; CCDC69; AURKC
GO:0051294	establishment of spindle orientation	biological_process	3//7286	0.0854596	0.793843	CLASP1; SPAG5; MAP4
GO:0051303	establishment of chromosome localization	biological_process	3//7286	0.0854596	0.793843	BIRC5; NDE1; NDEL1
GO:0051434	BH3 domain binding	molecular_function	3//7286	0.0854596	0.793843	BCL2L1; BAX; BCL2
GO:0051525	NFAT protein binding	molecular_function	3//7286	0.0854596	0.793843	FOXP3; MAPK14; SPI1
GO:0051602	response to electrical stimulus	biological_process	3//7286	0.0854596	0.793843	IGF1; RAB3A; P2RX7
GO:0051797	regulation of hair follicle development	biological_process	3//7286	0.0854596	0.793843	MYSM1; HPSE; SMAD4
GO:0051938	L-glutamate import	biological_process	3//7286	0.0854596	0.793843	SLC17A7; SLC1A1; SLC1A3
GO:0052794	exo-alpha-(2->3)-sialidase activity	molecular_function	3//7286	0.0854596	0.793843	NEU1; NEU3; NEU2
GO:0060091	kinocilium	cellular_component	3//7286	0.0854596	0.793843	ELMOD3; STRC; KNCN
GO:0060154	cellular process regulating host cell cycle in response to virus	biological_process	3//7286	0.0854596	0.793843	BAD; BCL2L1; BCL2L11
GO:0060168	positive regulation of adenosine receptor signaling pathway	biological_process	3//7286	0.0854596	0.793843	NECAB2; ACPP; CNTN2
GO:0060171	stereocilium membrane	cellular_component	3//7286	0.0854596	0.793843	USH2A; MYO1C; RIPOR2
GO:0060197	cloacal septation	biological_process	3//7286	0.0854596	0.793843	WNT11; TP63; BMP4
GO:0060244	negative regulation of cell proliferation involved in contact inhibition	biological_process	3//7286	0.0854596	0.793843	SRPX; FAP; PAK1
GO:0060402	calcium ion transport into cytosol	biological_process	3//7286	0.0854596	0.793843	ITPR3; RYR2; TRPM1
GO:0060502	epithelial cell proliferation involved in lung morphogenesis	biological_process	3//7286	0.0854596	0.793843	MAP2K1; MAP2K2; BMP4
GO:0060534	trachea cartilage development	biological_process	3//7286	0.0854596	0.793843	RARA; RARG; SRF
GO:0060579	ventral spinal cord interneuron fate commitment	biological_process	3//7286	0.0854596	0.793843	DLL4; FOXN4; ASCL1
GO:0060591	chondroblast differentiation	biological_process	3//7286	0.0854596	0.793843	RARA; CYR61; GDF5
GO:0060688	regulation of morphogenesis of a branching structure	biological_process	3//7286	0.0854596	0.793843	GDNF; FGFR2; BMP4
GO:0061000	negative regulation of dendritic spine development	biological_process	3//7286	0.0854596	0.793843	ASAP1; FSTL4; PTPRS
GO:0061308	cardiac neural crest cell development involved in heart development	biological_process	3//7286	0.0854596	0.793843	CITED2; MAPK3; MAPK1
GO:0070164	negative regulation of adiponectin secretion	biological_process	3//7286	0.0854596	0.793843	IL1B; RAB11FIP3; RAB11FIP1
GO:0070326	very-low-density lipoprotein particle receptor binding	molecular_function	3//7286	0.0854596	0.793843	LRPAP1; RELN; APOE
GO:0070644	vitamin D response element binding	molecular_function	3//7286	0.0854596	0.793843	VDR; TCF3; RXRA
GO:0070779	D-aspartate import	biological_process	3//7286	0.0854596	0.793843	SLC1A1; SLC1A3; SLC1A2
GO:0070831	basement membrane assembly	biological_process	3//7286	0.0854596	0.793843	PLOD3; RAMP2; LAMC2
GO:0072014	proximal tubule development	biological_process	3//7286	0.0854596	0.793843	HEYL; AQP11; DLL1
GO:0072044	collecting duct development	biological_process	3//7286	0.0854596	0.793843	TFAP2B; WNT9B; NOTCH1
GO:0072075	metanephric mesenchyme development	biological_process	3//7286	0.0854596	0.793843	OSR1; PKD2; SIX1
GO:0072107	positive regulation of ureteric bud formation	biological_process	3//7286	0.0854596	0.793843	GDNF; SIX1; GATA3
GO:0072133	metanephric mesenchyme morphogenesis	biological_process	3//7286	0.0854596	0.793843	OSR1; BMP7; SMAD4
GO:0072137	condensed mesenchymal cell proliferation	biological_process	3//7286	0.0854596	0.793843	DCHS1; SIX2; FAT4
GO:0072161	mesenchymal cell differentiation involved in kidney development	biological_process	3//7286	0.0854596	0.793843	AMER1; SIX2; BMP4
GO:0072207	metanephric epithelium development	biological_process	3//7286	0.0854596	0.793843	OSR1; PAX8; PAX2
GO:0072218	metanephric ascending thin limb development	biological_process	3//7286	0.0854596	0.793843	PKD2; UMOD; PKD1
GO:0072221	metanephric distal convoluted tubule development	biological_process	3//7286	0.0854596	0.793843	CALB1; UMOD; PAX8
GO:0072284	metanephric S-shaped body morphogenesis	biological_process	3//7286	0.0854596	0.793843	PKD2; LHX1; PAX8
GO:0072584	caveolin-mediated endocytosis	biological_process	3//7286	0.0854596	0.793843	PACSIN2; MLC1; CAV1
GO:0072676	lymphocyte migration	biological_process	3//7286	0.0854596	0.793843	TBX21; CCR6; GATA3
GO:0086016	AV node cell action potential	biological_process	3//7286	0.0854596	0.793843	SCN4B; CACNA1G; SCN10A
GO:0086080	protein binding involved in heterotypic cell-cell adhesion	molecular_function	3//7286	0.0854596	0.793843	GLDN; NRCAM; NFASC
GO:0090063	positive regulation of microtubule nucleation	biological_process	3//7286	0.0854596	0.793843	MECP2; HSPA1A; DCTN1
GO:0090116	C-5 methylation of cytosine	biological_process	3//7286	0.0854596	0.793843	DNMT3B; DNMT1; DNMT3A
GO:0090128	regulation of synapse maturation	biological_process	3//7286	0.0854596	0.793843	NEUROD2; CLSTN1; YWHAZ
GO:0090272	negative regulation of fibroblast growth factor production	biological_process	3//7286	0.0854596	0.793843	WNT11; RGCC; FGFR1
GO:0090287	regulation of cellular response to growth factor stimulus	biological_process	3//7286	0.0854596	0.793843	FBN1; FBN2; FBN3
GO:0090400	stress-induced premature senescence	biological_process	3//7286	0.0854596	0.793843	SIRT1; MAPK14; MAPKAPK5
GO:0097006	regulation of plasma lipoprotein particle levels	biological_process	3//7286	0.0854596	0.793843	LPCAT3; DGAT2; APOE
GO:0097113	AMPA glutamate receptor clustering	biological_process	3//7286	0.0854596	0.793843	APOE; NLGN1; SHANK3
GO:0097114	NMDA glutamate receptor clustering	biological_process	3//7286	0.0854596	0.793843	RELN; APOE; SHANK3
GO:0097167	circadian regulation of translation	biological_process	3//7286	0.0854596	0.793843	RBM4; HNRNPD; PER1
GO:0097176	epoxide metabolic process	biological_process	3//7286	0.0854596	0.793843	EPHX1; EPHX3; EPHX2
GO:0097367	carbohydrate derivative binding	molecular_function	3//7286	0.0854596	0.793843	GFPT2; FCN1; GFPT1
GO:0097475	motor neuron migration	biological_process	3//7286	0.0854596	0.793843	NHSL1; VEGFA; NRP1
GO:0097477	lateral motor column neuron migration	biological_process	3//7286	0.0854596	0.793843	LHX1; RELN; DAB1
GO:0098534	centriole assembly	biological_process	3//7286	0.0854596	0.793843	CENPJ; MCIDAS; RBM14
GO:0098698			3//7286	0.0854596	0.793843	NLGN2; NTNG2; NLGN1
GO:0098712	L-glutamate import across plasma membrane	biological_process	3//7286	0.0854596	0.793843	SLC1A1; SLC1A3; SLC1A2
GO:0098855	HCN channel complex	cellular_component	3//7286	0.0854596	0.793843	HCN1; HCN2; HCN4
GO:0098882	structural constituent of presynaptic active zone	molecular_function	3//7286	0.0854596	0.793843	BSN; ERC2; PCLO
GO:0099029	anchored component of presynaptic active zone membrane	cellular_component	3//7286	0.0854596	0.793843	CPLX3; NTNG2; NTNG1
GO:0099171			3//7286	0.0854596	0.793843	PRKCG; PRKCB; GIT1
GO:0120001	apical plasma membrane urothelial plaque	cellular_component	3//7286	0.0854596	0.793843	UPK3A; UPK1A; UPK1B
GO:0150020			3//7286	0.0854596	0.793843	TAOK2; SEMA3A; NRP1
GO:1900042	positive regulation of interleukin-2 secretion	biological_process	3//7286	0.0854596	0.793843	SPTBN1; VTCN1; ABL1
GO:1900106	positive regulation of hyaluranon cable assembly	biological_process	3//7286	0.0854596	0.793843	HYAL1; HAS3; BMP7
GO:1900194	negative regulation of oocyte maturation	biological_process	3//7286	0.0854596	0.793843	SHB; NPPC; WEE2
GO:1900222	negative regulation of beta-amyloid clearance	biological_process	3//7286	0.0854596	0.793843	LRPAP1; SRF; MYOCD
GO:1900451	positive regulation of glutamate receptor signaling pathway	biological_process	3//7286	0.0854596	0.793843	NECAB2; UNC13A; SHANK3
GO:1901374	acetate ester transport	biological_process	3//7286	0.0854596	0.793843	SLC22A2; SLC18A3; SLC22A1
GO:1902263	apoptotic process involved in embryonic digit morphogenesis	biological_process	3//7286	0.0854596	0.793843	BAX; BCL2L11; NOTCH1
GO:1902455	negative regulation of stem cell population maintenance	biological_process	3//7286	0.0854596	0.793843	LOXL2; ZNF706; WNT9B
GO:1902992	negative regulation of amyloid precursor protein catabolic process	biological_process	3//7286	0.0854596	0.793843	PRNP; ROCK1; FLOT2
GO:1903598	positive regulation of gap junction assembly	biological_process	3//7286	0.0854596	0.793843	AGT; CAV1; ACE2
GO:1904158	axonemal central apparatus assembly	biological_process	3//7286	0.0854596	0.793843	DNAJB13; SPAG17; HYDIN
GO:1904378	maintenance of unfolded protein involved in ERAD pathway	biological_process	3//7286	0.0854596	0.793843	BAG6; GET4; USP13
GO:1904694	negative regulation of vascular smooth muscle contraction	biological_process	3//7286	0.0854596	0.793843	DOCK4; ARHGAP42; DOCK5
GO:1905576	ganglioside GT1b binding	molecular_function	3//7286	0.0854596	0.793843	MAG; PSAP; RTN4R
GO:1990597	AIP1-IRE1 complex	cellular_component	3//7286	0.0854596	0.793843	TRAF2; ERN1; DAB2IP
GO:1990752	microtubule end	cellular_component	3//7286	0.0854596	0.793843	NAV3; KIF18B; CAMSAP2
GO:2000095	regulation of Wnt signaling pathway, planar cell polarity pathway	biological_process	3//7286	0.0854596	0.793843	MKS1; DACT1; ZNRF3
GO:2000611	positive regulation of thyroid hormone generation	biological_process	3//7286	0.0854596	0.793843	HPN; PAX8; GATA3
GO:2000660	negative regulation of interleukin-1-mediated signaling pathway	biological_process	3//7286	0.0854596	0.793843	IL1RN; OTUD4; IL1R2
GO:0000790	nuclear chromatin	cellular_component	79//7286	0.0875734	0.793843	MEN1; POLR3GL; E2F4; KLF1; MYOD1; POLR3D; SOX18; CALCOCO1; PPARD; RARA; GATA5; DLX5; JUNB; RELA; CITED2; SMARCD3; ASF1B; H2AFX; DFFB; HDAC1; CBX8; IPO4; UHRF1; IRF1; USP3; SIRT1; TCF3; NFATC1; TBXT; EZH2; TIPIN; YY1; SMARCA4; CHAF1A; RARG; CREBBP; SMARCA2; COPS9; TIMELESS; NCOR1; TP63; TCF7L2; KLF4; MSH6; ETV3; E2F1; SETD1A; DVL3; SRF; STAT6; RXRA; HAND2; XRCC1; EME2; MYOCD; MIXL1; TAF4; NFATC2; …
GO:0016525	negative regulation of angiogenesis	biological_process	36//7286	0.0877465	0.793843	SEMA4A; THBS4; ANGPTL4; GPR4; RGCC; ADGRB1; FOXJ2; EMILIN1; COL4A3; CX3CR1; GTF2I; TCF7L2; FASLG; KLF4; HHEX; THBS1; THBS2; AGO1; PML; SARS; SERPINF1; EPHA2; STAB1; MECP2; VASH1; TIE1; PDE3B; PTPRM; ROCK1; CNMD; ADGRB2; KIAA1024; DAB2IP; SPRED1; COL4A2; SULF1
GO:0016705	oxidoreductase activity, acting on paired donors, with incorporation or reduction of molecular oxygen	molecular_function	36//7286	0.0877465	0.793843	LOC511498; CYP4V2; CYP2B6; CYP2R1; CYP3A5; MGC127055; P4HTM; CYP4F2; P4HA1; CYP4A11; CYP1B1; CYP2C19; P3H2; OGFOD1; CYP3A4; P3H1; CYP27B1; PLOD3; EGLN2; CYP2D14; PTGIS; CYP11B1; LOC511936; CYP7B1; LOC785540; CYP2J2; CYP1A1; CYP2U1; LOC540627; TBXAS1; CYP26C1; LOC540707; LOC527083; CYP4A22; P4HA2; CYP26B1
GO:0061630	ubiquitin protein ligase activity	molecular_function	98//7286	0.089308	0.793843	LRSAM1; FBXO6; NOSIP; SH3RF2; ITCH; UBE2F; PJA1; RNF114; RNF220; AMFR; PELI1; UBE2J2; TMEM129; RNF112; ASB2; UBE3D; RNF34; HUWE1; UHRF1; UBR2; UBE2W; HACE1; RNF166; RNF145; ZNRF1; SYVN1; HERC5; BRAP; RNF44; HECTD3; C24H18orf25; PELI3; UBE4B; TRIM37; UBE3C; NEURL1; MYCBP2; CBLC; HERC2; RBBP6; CHFR; UBE3B; TRIM24; CBLB; RNF19B; UBE2Z; GID4; CBL; UBE2O; FBXW11; SMURF1; HECW1; RNF26; NEURL3; SH3RF3; …
GO:0008234	cysteine-type peptidase activity	molecular_function	45//7286	0.0909515	0.793843	ESPL1; USP21; CTSH; USP2; CTSC; CTSF; USP16; MINDY1; MINDY2; MINDY4; USP33; OTUD7B; USP3; USP20; CASP2; USP5; ATG4D; SENP3; USP12; OTULIN; CAPN12; CAPN5; BAP1; USP22; SENP2; USP13; CAPN2; USP4; LGMN; USP42; CAPN1; BLMH; CASP7; CFLAR; CAPN15; CAPN13; SENP6; CTSB; CYLD; LOC788915; USP37; TINAGL1; CAPN11; CAPN10; SENP8
GO:0001921	positive regulation of receptor recycling	biological_process	7//7286	0.0913213	0.793843	RAMP3; VAMP3; RAB29; BVES; ECE1; NSF; SCRIB
GO:0001967	suckling behavior	biological_process	7//7286	0.0913213	0.793843	DERL2; PEX13; UBE2Q1; CNTFR; HAND2; HELT; GRIN1
GO:0003014	renal system process	biological_process	7//7286	0.0913213	0.793843	PKN1; AGT; LGMN; RRM2B; BCR; BCL2; BMP4
GO:0004143	diacylglycerol kinase activity	molecular_function	7//7286	0.0913213	0.793843	DGKD; DGKZ; DGKG; DGKQ; DGKB; DGKI; DGKH
GO:0005942	phosphatidylinositol 3-kinase complex	cellular_component	7//7286	0.0913213	0.793843	PIK3R6; PIK3R3; PIK3R2; PIK3R1; PIK3CD; PIK3R5; PIK3C2B
GO:0016486	peptide hormone processing	biological_process	7//7286	0.0913213	0.793843	ECE2; ECE1; FURIN; CORIN; PCSK2; PCSK6; PCSK5
GO:0016558	protein import into peroxisome matrix	biological_process	7//7286	0.0913213	0.793843	PEX10; PEX7; PEX5; PEX1; PEX26; PEX14; PEX16
GO:0021702	cerebellar Purkinje cell differentiation	biological_process	7//7286	0.0913213	0.793843	CEND1; CACNA1A; HERC1; LHX1; LHX5; RORA; SKOR2
GO:0021846	cell proliferation in forebrain	biological_process	7//7286	0.0913213	0.793843	EMX2; WNT7A; LHX5; DIXDC1; SIX3; KIF14; WNT3A
GO:0030676	Rac guanyl-nucleotide exchange factor activity	molecular_function	7//7286	0.0913213	0.793843	VAV1; ARHGEF2; EPS8L1; PREX2; ALS2; TIAM1; PREX1
GO:0031005	filamin binding	molecular_function	7//7286	0.0913213	0.793843	SYNPO2; FBLIM1; CRMP1; MICALL2; DPYSL4; RFLNB; NEBL
GO:0033120	positive regulation of RNA splicing	biological_process	7//7286	0.0913213	0.793843	U2AF2; HNRNPLL; PIK3R1; SETX; RBM22; RBM20; ERN1
GO:0035641	locomotory exploration behavior	biological_process	7//7286	0.0913213	0.793843	GAD1; PRKCE; NLGN2; TNR; APOE; DLG4; SHANK3
GO:0035994	response to muscle stretch	biological_process	7//7286	0.0913213	0.793843	ANKRD1; NFKBIA; RELA; MAPK14; SLC8A1; SLC9A1; RYR2
GO:0044322	endoplasmic reticulum quality control compartment	cellular_component	7//7286	0.0913213	0.793843	FBXO6; EDEM2; EDEM1; SYVN1; RHBDD1; DZIP3; MAN1B1
GO:0048333	mesodermal cell differentiation	biological_process	7//7286	0.0913213	0.793843	ITGA2; ITGB4; KDM6A; HMGA2; ITGA8; KDM6B; BMP4
GO:0050673	epithelial cell proliferation	biological_process	7//7286	0.0913213	0.793843	NCSTN; HNF1B; COL8A1; COL8A2; LGR4; C23H6orf89; FOXN1
GO:0060218	hematopoietic stem cell differentiation	biological_process	7//7286	0.0913213	0.793843	HOXB4; SP7; CHD2; SFRP1; SRF; BATF; CDK6
GO:0060272	embryonic skeletal joint morphogenesis	biological_process	7//7286	0.0913213	0.793843	COL2A1; OSR1; OSR2; AXIN1; BMP7; HOXA11; BMP4
GO:0060999	positive regulation of dendritic spine development	biological_process	7//7286	0.0913213	0.793843	NEURL1; NRG1; DLG5; APOE; FOXO6; NLGN1; SHANK3
GO:0061158	3'-UTR-mediated mRNA destabilization	biological_process	7//7286	0.0913213	0.793843	ZFP36L2; ZFP36L1; UPF1; KHSRP; ZC3H12A; CPEB3; TRIM71
GO:0070072	vacuolar proton-transporting V-type ATPase complex assembly	biological_process	7//7286	0.0913213	0.793843	VMA21; TCIRG1; TM9SF4; ATP6V0A1; ATP6V0A2; DMXL1; DMXL2
GO:0070411	I-SMAD binding	molecular_function	7//7286	0.0913213	0.793843	TGFB1I1; AXIN1; AXIN2; SMAD6; SMURF1; SMAD4; SMAD1
GO:0070528	protein kinase C signaling	biological_process	7//7286	0.0913213	0.793843	FLOT1; PDGFB; FIBIN; PLEK; DGKQ; MAS1; PRSS33
GO:0072425	signal transduction involved in G2 DNA damage checkpoint	biological_process	7//7286	0.0913213	0.793843	BABAM1; FZR1; UIMC1; BRCA1; ABRAXAS1; CDC14B; BABAM2
GO:0090136	epithelial cell-cell adhesion	biological_process	7//7286	0.0913213	0.793843	SERPINB8; BVES; SRF; CAMSAP3; ITGB5; KIFC3; PLEKHA7
GO:1900016	negative regulation of cytokine production involved in inflammatory response	biological_process	7//7286	0.0913213	0.793843	ABCD1; CHID1; ADCY7; APOD; ZC3H12A; IL1R2; MEFV
GO:0030027	lamellipodium	cellular_component	62//7286	0.0914365	0.793843	STX4; FSCN1; PDLIM4; CTTN; FLOT1; PDXP; WASF2; PKD2; ACTN1; APBB1; VASP; PARVA; FAT1; PTK2B; CDH2; ABLIM3; PHACTR4; DGKZ; ARHGAP31; LIMK1; ARHGEF7; EPHA2; MYO10; DAG1; WASL; CYFIP1; BCAR1; ALS2; MYH10; MYLK; AMOTL1; PLXND1; STX2; PTPRM; NF2; PLEKHH2; ROCK1; CARMIL2; SLC39A14; FGD4; ITGB1BP1; SNX1; APC; TSC1; FAP; CTNNA3; GDPD2; FGD1; PLEKHG5; STX3; ILK; MTSS1L; PXN; FLOT2; EVL; ARPIN; RAB13; PARV…
GO:0007018	microtubule-based movement	biological_process	33//7286	0.0921993	0.793843	KIF5C; DYNC1LI1; DNAH7; KIF24; DNAH2; DNAH9; KTN1; KIF18B; KIF2B; KIF1C; KIF9; KIF13B; KIFC2; KIF1A; KIF12; KIF1B; WDR63; KIF5B; DYNLRB1; KIF7; KIF19; KIF13A; DNAH5; DNHD1; KIF21B; KIFC3; KIF14; KIF26B; DNAH17; KIF26A; DNAH1; WDR60; KIF23
GO:0030308	negative regulation of cell growth	biological_process	44//7286	0.0926729	0.793843	PSRC1; SERTAD3; FLCN; WNT11; SESN2; RERG; HNF4A; CIRBP; RBBP7; GAS2L1; OSGIN1; IP6K2; ST7L; HYAL1; GNG4; MUL1; CDKN1A; CDA; SIRT1; SMARCA4; CYP27B1; GDF2; SMARCA2; SLIT3; TCHP; PML; BMPR2; SFRP1; FRZB; HYAL2; BCL6; SOX17; NDUFA13; TSPYL2; CDKN2C; DCSTAMP; SMAD4; ENPP1; CDKN2A; DCUN1D3; NDUFS3; BCL2; ACVR1B; STK11
GO:0001525	angiogenesis	biological_process	75//7286	0.0946136	0.793843	EMC10; SEMA4A; PLCD1; TMEM100; ANGPTL4; SOX18; SHC1; XBP1; COL18A1; WASF2; DLL4; HAND1; HOXA3; CYP1B1; EPHB2; JAM3; PTK2B; FGFR1; SIRT1; EPHB3; EIF2AK3; ROBO4; GDF2; WNT7A; EPHB1; MEOX2; ADM2; VEGFD; RAMP2; MAPK14; RORA; RASIP1; LEP; PTPRB; EPAS1; VASH1; CTGF; FGF2; NOS3; SOX17; VEGFA; VEGFC; FGFR2; TIE1; NRCAM; PGF; PECAM1; FZD5; PLXND1; PRKX; UBP1; ITGAV; RBPJ; ITGB1BP1; CAV1; ZC3H12A; GAB1; AP…
GO:0045202	synapse	cellular_component	153//7286	0.0949962	0.793843	GAD1; STX4; CALB1; CBLN3; CACNA1A; FAM107A; PDLIM4; RABAC1; VAMP3; NLGN3; TPRG1L; ASIC2; VAMP1; PPP2R1A; DLGAP4; STX1A; SLC3A2; LAMB2; PTPRN; ROGDI; SYNDIG1; GRIA4; WASF2; TTYH1; SIGMAR1; GRIK5; CPLX3; SYNGR3; APBB1; TRIM9; RNF112; LRRC4; BIN1; RPS20; SLC30A3; PACSIN1; CHRM4; CHRNA9; PRSS12; SYT13; SLC6A17; TRAPPC4; RAPSN; CDH2; GRID2IP; SARM1; SNTB2; ITGA5; PRKCG; NLGN2; ZNRF1; ABLIM3; PPOX; SCA…
GO:0005622	intracellular	cellular_component	472//7286	0.0972828	0.793843	GMIP; MAF1; GAD1; MRTO4; STX4; RBFOX3; SERPINB9; PLCD4; PSKH1; MRPL23; RAB18; RAMP3; ZIM2; RPLP0; SGSM3; ARFRP1; MAPK13; UNC119; MRPL27; CALB1; RPL15; MAPK11; ATF6B; RPS19; LHX3; TRIM27; CACNG2; SMAD5; ZNF3; BCAR3; ANXA5; LOC509810; DBN1; TUBB3; TRIM2; ZNF205; NAA10; SH3BP5L; RNF114; VAMP3; CISH; BOLA-DOB; RPS26; TRIM54; ZNF655; DNASE2B; ZNF34; ZNF394; ZNF227; NOS2; SHC1; PLD2; MRPL17; LOC506989;…
GO:0009267	cellular response to starvation	biological_process	29//7286	0.0982449	0.793843	MYOD1; MARS; GLUL; GAS2L1; MAP1LC3A; FOXA3; RRAGA; USP33; SREBF1; STK26; RRAGD; SIRT1; WRN; PDK4; ATG14; RPTOR; STK24; BMPR2; SFRP1; INHBB; LOC614531; MTOR; ATG7; DSC2; TNRC6A; RIPOR1; PIK3C2B; WNT9B; ATG5
GO:0002064	epithelial cell development	biological_process	8//7286	0.0993068	0.793843	E2F4; ADAMTSL4; SHROOM3; TP63; B4GALT1; SLC9A4; HYDIN; ESR1
GO:0003323	type B pancreatic cell development	biological_process	8//7286	0.0993068	0.793843	HNF4A; SIDT2; INSM1; BMP6; CDK6; WNT5A; DLL1; BMP4
GO:0005614	interstitial matrix	cellular_component	8//7286	0.0993068	0.793843	TNC; CCDC80; VWA1; ADAMTSL4; NEPN; NAV2; VWC2; ECM2
GO:0006878	cellular copper ion homeostasis	biological_process	8//7286	0.0993068	0.793843	CCDC22; SLC31A2; SLC31A1; COX19; SCO2; ATP7B; ATOX1; ATP7A
GO:0008143	poly(A) binding	molecular_function	8//7286	0.0993068	0.793843	DDX1; KHDRBS1; PPIE; SYNCRIP; RBPMS; PABPC4; RBMS3; ZC3H14
GO:0010181	FMN binding	molecular_function	8//7286	0.0993068	0.793843	NDOR1; MTRR; NOS2; HAO2; PNPO; TYW1; NOS3; NOS1
GO:0030278	regulation of ossification	biological_process	8//7286	0.0993068	0.793843	PBX1; MAPK3; MAPK14; DHRS3; MAPK1; CSF1; EGR2; SIX2
GO:0030518	intracellular steroid hormone receptor signaling pathway	biological_process	8//7286	0.0993068	0.793843	CALCOCO1; MED14; MED12; THRAP3; NR6A1; GPER1; MED16; ESR1
GO:0030837	negative regulation of actin filament polymerization	biological_process	8//7286	0.0993068	0.793843	KANK1; MKKS; ARFGEF1; PFN2; HIP1R; FHOD3; TWF2; PRKCD
GO:0031076	embryonic camera-type eye development	biological_process	8//7286	0.0993068	0.793843	PPP1R13L; RARA; TULP3; RARG; PITX2; TRAF3IP1; FZD5; IFT140
GO:0031235	intrinsic component of the cytoplasmic side of the plasma membrane	cellular_component	8//7286	0.0993068	0.793843	RASAL3; RASA1; RASA3; RASAL2; RASAL1; SYNGAP1; LOC521224; DAB2IP
GO:0033674	positive regulation of kinase activity	biological_process	8//7286	0.0993068	0.793843	CD74; DSTYK; CD4; PIFO; GCN1; MRE11; LMO4; ZNF16
GO:0035162	embryonic hemopoiesis	biological_process	8//7286	0.0993068	0.793843	PBX1; SH2B3; KIT; TGFBR2; GATA1; KMT2A; ZFPM1; GATA3
GO:0040029	regulation of gene expression, epigenetic	biological_process	8//7286	0.0993068	0.793843	HDAC5; MTA1; ZNF335; PRDM14; HDAC6; MECP2; HDAC4; H2AFY
GO:0040037	negative regulation of fibroblast growth factor receptor signaling pathway	biological_process	8//7286	0.0993068	0.793843	SULF2; PRDM14; THBS1; APLN; WNT5A; GPC1; SPRY1; SULF1
GO:0048265	response to pain	biological_process	8//7286	0.0993068	0.793843	CACNA1A; RET; PRKCG; CACNA1B; SLC6A2; RELN; DBH; TACR1
GO:0051895	negative regulation of focal adhesion assembly	biological_process	8//7286	0.0993068	0.793843	FAM107A; DMTN; RCC2; ARHGAP6; DLC1; PHLDB2; APOD; ITGB1BP1
GO:0061099	negative regulation of protein tyrosine kinase activity	biological_process	8//7286	0.0993068	0.793843	FGFR1OP; SH3BP5L; MVP; HYAL2; IBTK; SH3BP5; CAV1; SRCIN1
GO:0072358	cardiovascular system development	biological_process	8//7286	0.0993068	0.793843	NKX2-5; FOXP1; KDM6A; ARID2; ABL1; APOE; CRB2; SLITRK5
GO:0044325	ion channel binding	molecular_function	40//7286	0.0999048	0.793843	KCNJ11; SNTA1; RNF207; PKD2; ACTN1; STAC; ACTN2; SCN4B; RIMS2; CHERP; TCAF1; HRC; YES1; KCNB1; ACTN4; SRC; HTT; FLNA; FCHSD1; ABCC8; ABCC9; PKD1; KCNG4; LRRC26; LRRC55; NEDD4L; CAV1; MPP2; FKBP1B; AKAP9; SCN10A; PACS2; BAK1; PACS1; KCND3; CBARP; HOMER1; RIMS1; RIMS4; YWHAZ
GO:0007267	cell-cell signaling	biological_process	49//7286	0.100482	0.793843	GJC2; WNT2; CDH16; BDNF; ERAP2; TNFSF18; NPY; GPNMB; CYR61; CXCL14; WISP2; TBX5; PCDHGA2; PCDHA13; LHX1; PCDH8; FZD1; PCDH10; LHX5; PCDH12; ADRB1; TRHDE; STAB1; LVRN; PYY2; LNPEP; DHH; CTGF; GATA1; FSHB; FGFR2; EDN1; ADRA1D; ADRA1A; PCDH19; FZD2; GJC1; BHLHA15; GJA9; ERAP1; DLL1; PCDH17; WISP3; LHB; CDHR4; PCDH15; FJX1; ANPEP; GREM1
GO:0043231	intracellular membrane-bounded organelle	cellular_component	266//7286	0.101093	0.793843	MAF1; GAK; DRG2; SEMA4A; AURKAIP1; CTSH; LRRC59; ITCH; AP1B1; LRG1; PACSIN2; BAG6; HMOX1; NEU1; SLC26A11; ABCA1; SMARCB1; CTTN; RAB30; TFAP2A; CISD2; VAMP3; CAVIN1; ACAA1; DNAJA1; ACSBG1; ICA1; UGT2B10; PCDH1; DPAGT1; CTSC; SFXN4; CALCOCO1; SYNPO2; GRB14; TRAF7; RPIA; SDCBP; POLR3H; KLHL12; DNAJA3; SNX8; SYNDIG1; LITAF; AP1S1; GLB1; CCNL2; DRAM2; AMBRA1; KLF6; P4HA1; GRHL1; ITM2B; MTA1; HOXA2; PE…
GO:0050804	modulation of synaptic transmission	biological_process	27//7286	0.101257	0.793843	PACSIN2; TUBB2B; NLGN3; ABR; BACE1; LRRC4; NLGN2; EPHB1; NTNG2; TNR; DRD2; ADCY1; RELN; PTPRS; NPTN; RGS14; DGKB; DNM1; PPP1R9A; SLC6A6; P2RX3; BCR; CSPG5; GPER1; NTNG1; NLGN1; WNT3A
GO:0003222	ventricular trabecula myocardium morphogenesis	biological_process	9//7286	0.104883	0.793843	NKX2-5; DLL4; UBE4B; NRG1; HEG1; RBPJ; CCM2L; NOTCH1; CHD7
GO:0005548	phospholipid transporter activity	molecular_function	9//7286	0.104883	0.793843	ABCA1; C2CD2L; PITPNM2; ABCA4; ABCG1; MFSD2A; OSBPL5; PITPNA; PITPNM1
GO:0009987	cellular process	biological_process	9//7286	0.104883	0.793843	PSRC1; JUNB; RRAS2; MAP1B; HDGF; NDST2; CDHR1; FMNL1; AR
GO:0035255	ionotropic glutamate receptor binding	molecular_function	9//7286	0.104883	0.793843	NSF; SHISA7; SHANK2; SQSTM1; DLG4; SHANK1; NETO1; SHANK3; SCRIB
GO:0046849	bone remodeling	biological_process	9//7286	0.104883	0.793843	WNT16; EFNA2; EPHA2; NOTCH2; RASSF2; LGR4; P3H4; TPH1; LRP5
GO:0070577	lysine-acetylated histone binding	molecular_function	9//7286	0.104883	0.793843	BRD2; SMARCA4; BRD9; TRIM24; MLLT3; KMT2A; BRD4; ATAD2B; ZMYND8
GO:0042803	protein homodimerization activity	molecular_function	292//7286	0.104891	0.793843	S100B; SEPT4; TBX15; IKZF3; IRF3; AGR2; FGFR1OP; TNNC1; LRRC41; LHPP; DGKD; CAMK2A; ERCC5; MIGA2; RPS19; TERF1; PEX7; HNF4A; GLIPR2; HMOX1; DLK2; NECTIN2; MST1; IDE; CREB3L3; PDLIM4; CISD2; ABAT; VPS4B; ELAVL1; NOS2; ABCD1; NECTIN4; PRPS1; GRB14; HSP90AA1; FBLN5; PRMT2; ZBTB16; TARBP2; LRP4; RELA; CIDEA; RCHY1; PDGFB; SLC27A1; PDXP; TPST2; NDP; TERT; SYNDIG1; NKX2-5; MAPK4; MASP1; GLB1; PKD2; PTH…
GO:0005518	collagen binding	molecular_function	24//7286	0.105644	0.793843	DDR2; DDR1; PDGFB; RELL2; C1QTNF1; PCOLCE; NID1; PODN; MRC2; ADAM9; ITGA2; USH2A; VWF; LUM; TNXB; CCBE1; CTSB; SMAD4; ACHE; PAK1; GP6; PDGFA; CHADL; ECM2
GO:0017053	transcriptional repressor complex	cellular_component	24//7286	0.105644	0.793843	CORO2A; LIN37; ZBTB16; GFI1; PHF12; INSM1; NCOR1; ETV3; RCOR2; CTBP2; GATA1; HDGF; SPEN; SIN3A; MIER1; CBX5; RBPJ; GLI3; LOC615792; PRDM16; ZFPM1; HDAC4; SP1; CTBP1
GO:0050885	neuromuscular process controlling balance	biological_process	24//7286	0.105644	0.793843	CACNA1A; ABR; TPP1; HERC1; NLGN2; POU4F2; ADCY5; TNR; JPH4; NEFL; CNTNAP1; KCNMA1; MYH10; TIFAB; GAA; ABL1; SLC1A3; HMX3; NR4A3; NEUROG1; DLG4; BCR; SHANK1; SHANK3
GO:0034976	response to endoplasmic reticulum stress	biological_process	37//7286	0.105707	0.793843	UFC1; THBS4; NRBF2; PPP1R15A; XBP1; FLOT1; NFE2L2; SRPX; TXNDC11; PDIA4; CREB3L2; UBA5; SCAMP5; EIF2AK3; TMX4; PDIA2; UBE4B; RASGRF1; WFS1; THBS1; HYOU1; PIK3R2; ALOX15; TMTC3; TXNDC5; TMEM33; RASGRF2; SEL1L; UBQLN1; TRIB3; PIK3R1; USP19; ERO1A; BCL2L11; FAM129A; ERN1; TMEM259
GO:0007612	learning	biological_process	23//7286	0.107039	0.793843	NLGN3; STRA6; PAK6; EPHB2; SLC24A2; CHRNB2; JPH4; MECP2; PAK5; SLC12A5; RELN; SORCS3; DRD5; SLC8A2; CNTN2; NTRK2; RGS14; CIC; SHANK2; NPAS4; GRM5; SHANK3; GRIN1
GO:0008146	sulfotransferase activity	molecular_function	22//7286	0.108381	0.793843	CHST4; CHST9; CHST1; HS3ST5; NDST1; CHST10; HS3ST3A1; CHST14; CHST7; HS3ST2; WSCD1; DSEL; SULT1A1; NDST2; CHST3; GAL3ST2; CHST2; HS3ST6; SULT1C2; CHST8; CHST6; HS3ST1
GO:0001502	cartilage condensation	biological_process	10//7286	0.108753	0.793843	THRA; COL2A1; COL11A1; ROR2; WNT7A; MAPK14; CTGF; ACAN; PKD1; SULF1
GO:0004012	phospholipid-translocating ATPase activity	molecular_function	10//7286	0.108753	0.793843	ATP9B; ATP10D; ATP8B2; ATP11C; ABCC1; ABCA4; ATP11A; ATP10A; ATP10B; ATP8A2
GO:0004712	protein serine/threonine/tyrosine kinase activity	molecular_function	10//7286	0.108753	0.793843	DSTYK; PRKCG; AURKB; AKT1; TNK2; RPS6KA1; MAPK9; AURKC; ACVR2B; PRKAA2
GO:0006306	DNA methylation	biological_process	10//7286	0.108753	0.793843	KMT2E; MTRR; EHMT1; PPM1D; EZH2; DNMT3B; DNMT1; DNMT3A; KMT2A; HELLS
GO:0007031	peroxisome organization	biological_process	10//7286	0.108753	0.793843	PEX10; PEX7; PEX11A; PEX19; ABCD1; PEX5; PEX1; PEX6; ABCD3; PEX16
GO:0008016	regulation of heart contraction	biological_process	10//7286	0.108753	0.793843	THRA; HBEGF; CACNA1B; HOPX; TNNT2; S100A1; DMPK; CHRM2; THRB; GLP1R
GO:0008484	sulfuric ester hydrolase activity	molecular_function	10//7286	0.108753	0.793843	ARSK; ARSA; STS; SULF2; ARSG; NLGN2; ARSI; ARSJ; ARSH; SULF1
GO:0008509	anion transmembrane transporter activity	molecular_function	10//7286	0.108753	0.793843	SLC26A11; ABCA1; SLC26A8; SLC4A3; SLC4A8; SLC4A1; SLC4A2; SLC1A2; SLC4A4; SLC4A11
GO:0010001	glial cell differentiation	biological_process	10//7286	0.108753	0.793843	KLF15; CDH2; DTX1; NRG1; FGF2; RELN; ASCL1; NEUROD4; NOTCH1; MMP24
GO:0012506	vesicle membrane	cellular_component	10//7286	0.108753	0.793843	BAIAP2L2; ACTN1; ATP13A2; NCK2; ACPP; PIKFYVE; DGKQ; TRAF2; CLCN3; FNDC3A
GO:0014032	neural crest cell development	biological_process	10//7286	0.108753	0.793843	KLHL12; MAPK3; MAPK1; EDNRA; TCOF1; EDN1; HAND2; NOLC1; CYP26C1; KBTBD8
GO:0016702	oxidoreductase activity, acting on single donors with incorporation of molecular oxygen, incorporation of two atoms of oxygen	molecular_function	10//7286	0.108753	0.793843	TMLHE; BCO1; P4HA1; ALOX5; ALOX12B; ALOX12; ALOX15; ADO; ALOXE3; P4HA2
GO:0045987	positive regulation of smooth muscle contraction	biological_process	10//7286	0.108753	0.793843	CTTN; F2R; ADA; SRF; ADRA1D; ADRA1A; MYOCD; TACR1; TBXA2R; TACR2
GO:0046677	response to antibiotic	biological_process	10//7286	0.108753	0.793843	HSP90AA1; CYB5R4; HYAL1; AOC1; HYAL2; ALPL; JAK1; ENDOG; SLC1A3; MDM2
GO:0048557	embryonic digestive tract morphogenesis	biological_process	10//7286	0.108753	0.793843	TCF21; HLX; HNF1B; TCF7; PITX2; FGFR2; GLI3; SIX2; PDGFRA; OVOL2
GO:0060322	head development	biological_process	10//7286	0.108753	0.793843	MKS1; STRA6; OSR2; DLX5; SSBP3; LHX1; GLI2; EDNRA; LIMK2; IL11RA
GO:0071380	cellular response to prostaglandin E stimulus	biological_process	10//7286	0.108753	0.793843	PRKCE; P2RY6; PTGDR; ADCY6; SFRP1; AKT1; GNB1; ACACA; GNG2; PRKAA2
GO:0042277	peptide binding	molecular_function	21//7286	0.109656	0.793843	RNPEP; NLN; IDE; ERAP2; GPR37; QRFPR; NPEPPS; TRHDE; LVRN; LNPEP; MAS1; ASAP1; NPR3; FURIN; RXRA; ERAP1; ANPEP; NPFFR1; RNPEPL1; PCSK5; HCRTR1
GO:0009967	positive regulation of signal transduction	biological_process	20//7286	0.110847	0.793843	SLA; BCAR3; GRB14; KHDRBS1; GRB7; SARM1; SHB; SH2B3; HDAC6; LAT; SH3BP2; CRK; SH2D3A; ADAMTS20; PTPN11; LDLRAP1; SH2B2; HSH2D; ILK; GATA3
GO:0030890	positive regulation of B cell proliferation	biological_process	20//7286	0.110847	0.793843	CD81; MIF; SASH3; CD74; PELI1; CDKN1A; CARD11; CHRNB2; NCKAP1L; ADA; ATAD5; BCL6; BST1; TLR9; NFATC2; SLC39A10; BCL2; CLCF1; WNT3A; IRS2
GO:0043124	negative regulation of I-kappaB kinase/NF-kappaB signaling	biological_process	20//7286	0.110847	0.793843	TNIP1; CCDC22; NLRP12; OTUD7B; SIRT1; NLRX1; NFKBID; RORA; NLRP6; MAPKBP1; OTUD7A; ABL1; NLRC3; TNFAIP3; ZC3H12A; TRIM59; RIPK1; TNIP3; ESR1; DAB2IP
GO:0000188	inactivation of MAPK activity	biological_process	11//7286	0.111378	0.793843	DUSP1; DUSP21; DUSP9; DUSP7; DUSP4; SPRED2; CAV1; LAX1; DUSP8; DUSP16; SPRED1
GO:0002218	activation of innate immune response	biological_process	11//7286	0.111378	0.793843	PSPC1; NONO; PQBP1; MAVS; CGAS; SFPQ; PRKDC; TLR9; SIN3A; RBM14; TMEM173
GO:0008395	steroid hydroxylase activity	molecular_function	11//7286	0.111378	0.793843	LOC511498; CYP2B6; CYP2R1; MGC127055; CYP2C19; CYP2D14; LOC785540; CYP2U1; LOC540627; LOC540707; LOC527083
GO:0009311	oligosaccharide metabolic process	biological_process	11//7286	0.111378	0.793843	ST3GAL2; ST3GAL1; GLA; ST3GAL4; ST6GAL1; ST6GAL2; ST8SIA3; ST6GALNAC1; ST6GALNAC6; MOGS; ST3GAL5
GO:0015711	organic anion transport	biological_process	11//7286	0.111378	0.793843	SLC22A5; SLC22A23; SLC17A3; SLC22A31; SLC22A3; SLC22A2; ABCC5; SLCO1C1; SLC22A1; SLC22A11; SLC22A15
GO:0016279	protein-lysine N-methyltransferase activity	molecular_function	11//7286	0.111378	0.793843	EEF1AKMT1; EHMT1; EZH2; METTL21C; IRF4; ETFBKMT; SETD7; SETD4; EEF2KMT; FAM173B; SETD2
GO:0030162	regulation of proteolysis	biological_process	11//7286	0.111378	0.793843	SPOP; KBTBD4; SPOPL; BTBD11; KLHL11; ABTB2; BTBD3; BTBD2; LTBP4; TRAF3; GSAP
GO:0034968	histone lysine methylation	biological_process	11//7286	0.111378	0.793843	MEN1; SUV39H1; SETMAR; EHMT1; NSD1; KMT2B; SETDB2; SUV39H2; SETD7; SETD2; PRDM6
GO:0045582	positive regulation of T cell differentiation	biological_process	11//7286	0.111378	0.793843	CD74; XBP1; CD27; BAD; PIK3R6; ZAP70; ADA; CYLD; ZMIZ1; RAG1; GATA3
GO:0046488	phosphatidylinositol metabolic process	biological_process	11//7286	0.111378	0.793843	PLCD4; PIP4K2C; IP6K3; PLEK; INPP5E; PIKFYVE; PIP5K1C; PDGFRB; PLCH2; MBOAT7; FIG4
GO:0046873	metal ion transmembrane transporter activity	molecular_function	11//7286	0.111378	0.793843	SLC39A5; SLC39A3; SLC39A4; SLC39A7; SLC39A13; SLC39A2; SLC39A14; SLC39A11; SLC39A10; LOC512464; SLC11A2
GO:0070527	platelet aggregation	biological_process	11//7286	0.111378	0.793843	FERMT3; P2RY12; PLEK; PEAR1; TYRO3; PTPN6; ITGB3; GATA1; UBASH3B; SLC7A11; WNT3A
GO:0071901	negative regulation of protein serine/threonine kinase activity	biological_process	11//7286	0.111378	0.793843	CDKN1C; FAM212B; RPTOR; FAM212A; PKIG; ABL1; HEXIM2; LRP5; PRKAG2; H2AFY; DAB2IP
GO:1902042	negative regulation of extrinsic apoptotic signaling pathway via death domain receptors	biological_process	11//7286	0.111378	0.793843	HMOX1; PEA15; BCL2L1; RNF34; BRCA1; NOS3; DAPK1; CFLAR; TNFAIP3; RFFL; SERPINE1
GO:1903861	positive regulation of dendrite extension	biological_process	11//7286	0.111378	0.793843	RIMS2; MUL1; CPNE5; SMURF1; SYT2; RASAL1; NEDD4L; CPNE9; SYT17; UNC13A; RIMS1
GO:0001917	photoreceptor inner segment	cellular_component	19//7286	0.11193	0.793843	DRAM2; REEP6; USH2A; USH1G; DNM2; TULP1; PHLPP2; RGS9; GNAT1; CROCC; PKM; C11H2orf71; FAM161A; DNM3; DNM1; SHANK2; MYO7A; CERKL; MAK
GO:0006836	neurotransmitter transport	biological_process	19//7286	0.11193	0.793843	STX4; CPLX1; STX1A; CPLX3; SLC6A17; SLC17A7; SLC6A12; LOC515755; SLC6A2; SLC22A2; SLC6A8; SLC6A11; SLC18A3; SLC6A6; SLC22A1; SLC6A5; SLC6A4; STX1B; SLC6A15
GO:2001237	negative regulation of extrinsic apoptotic signaling pathway	biological_process	19//7286	0.11193	0.793843	CTTN; LMNA; RELA; IGF1; PELI3; SRC; HTT; PAK5; SGMS1; SIAH2; CFLAR; ITGAV; PSME3; RB1CC1; RIPK1; NRP1; GCLC; AR; BMP4
GO:0000186	activation of MAPKK activity	biological_process	18//7286	0.112879	0.793843	GADD45B; MAP3K11; TAOK2; ADAM9; MAP3K6; RAF1; F2R; GRM1; FGF2; MAP3K9; EIF2AK2; MAP3K4; MAP3K13; MAP3K21; MAP3K15; MAP3K10; BRAF; BMP4
GO:0006284	base-excision repair	biological_process	18//7286	0.112879	0.793843	FEN1; RPA1; HMGA1; MUTYH; RPA2; HUWE1; RECQL4; WRN; BAP1; SIRT6; ERCC6; HMGA2; XRCC1; PARP2; NEIL1; OGG1; MPG; SMUG1
GO:0030501	positive regulation of bone mineralization	biological_process	18//7286	0.112879	0.793843	OSR1; TFAP2A; TMEM119; OSR2; ATRAID; KL; BMPR2; FBN2; BMP7; SLC8A1; P2RX7; PKDCC; ACVR2A; FZD9; BMP6; FAM20C; ACVR2B; BMP4
GO:0005031	tumor necrosis factor-activated receptor activity	molecular_function	12//7286	0.113074	0.793843	TNFRSF21; CD27; TNFRSF1B; TNFRSF9; TNFRSF10D; TNFRSF6B; TNFRSF25; LTBR; NGFR; RELT; TNFRSF18; LOC510798
GO:0005657	replication fork	cellular_component	12//7286	0.113074	0.793843	DONSON; RAD51D; H2AFX; UHRF1; WRN; XRCC2; DNMT1; TP53BP1; BCL6; CXHXorf57; XRCC3; CHEK1
GO:0016712	oxidoreductase activity, acting on paired donors, with incorporation or reduction of molecular oxygen, reduced flavin or flavoprotein as one donor, and incorporation of one atom of oxygen	molecular_function	12//7286	0.113074	0.793843	CYP3A5; MGC127055; CYP1B1; CYP3A4; CYP2D14; LOC511936; LOC785540; CYP2J2; CYP1A1; CYP2U1; LOC540707; LOC527083
GO:0032588	trans-Golgi network membrane	cellular_component	12//7286	0.113074	0.793843	TMEM79; RAB31; NSG2; LLGL1; STX6; SCAMP5; BOK; LGR5; TEPSIN; CLIP3; ATP7B; MMP24
GO:0030522	intracellular receptor signaling pathway	biological_process	17//7286	0.113661	0.793843	NR1H2; PPARA; THRA; HNF4A; RXRB; PPARD; RORC; SREBF1; RORA; NR5A1; NR2F6; NR4A3; NCOA3; NR2C2; THRB; NCOA2; AR
GO:0045494	photoreceptor cell maintenance	biological_process	17//7286	0.113661	0.793843	BBS2; DRAM2; NXNL2; TUB; USH2A; USH1G; CNGB1; ERCC6; TULP1; ABCA4; CROCC; MKKS; CDHR1; NPHP3; ADGRV1; USH1C; MAK
GO:0071320	cellular response to cAMP	biological_process	17//7286	0.113661	0.793843	DMTN; PKD2; INPP5K; PDE2A; RAPGEF2; ZFP36L1; HCN1; ITPR2; RAPGEF1; KCNH1; AQP8; FDX1; AQP9; IGFBP5; AKAP9; HCN2; HCN4
GO:0007417	central nervous system development	biological_process	33//7286	0.113964	0.793843	COL2A1; MST1; CSK; ID3; ZBTB16; CITED2; TPP1; BTD; ALDH3A2; DMBX1; LMX1A; NCAN; VAX1; SRC; GRHL3; SZT2; VCAN; RELN; ACAN; NRCAM; BCAN; DSCAML1; PAX8; GLI3; MBP; LIG4; CYP26C1; ALDH5A1; HELT; ADGRA2; CHRD; SHC3; CHD7
GO:0003148	outflow tract septum morphogenesis	biological_process	13//7286	0.114066	0.793843	RARA; NKX2-5; PARVA; TBX2; TGFBR2; BMPR2; SMAD6; FGFR2; GATA6; SMAD4; NRP1; LRP2; BMP4
GO:0007257	activation of JUN kinase activity	biological_process	13//7286	0.114066	0.793843	MAPK8IP3; MAP4K1; MAP3K11; MUL1; AXIN1; ERCC6; MAP3K9; WNT5A; RIPK1; MAP3K21; MAP3K10; ERN1; DAB2IP
GO:0007271	synaptic transmission, cholinergic	biological_process	13//7286	0.114066	0.793843	RAPSN; CHRNB2; CHRNB1; CHRNG; CHRND; CHRNA1; CHRNE; CHRM2; LYNX1; CHRNA10; CHRNB3; LYPD1; CHRM1
GO:0072001	renal system development	biological_process	13//7286	0.114066	0.793843	EMX2; PKD2; LZTS2; LHX1; TBX18; ITGB4; PRKCSH; SOX17; SIX1; PKD1; IFT140; BMP4; GATA3
GO:0005070	SH3/SH2 adaptor activity	molecular_function	16//7286	0.114233	0.793843	SLA; BCAR3; GRB14; KHDRBS1; GRB7; GRB10; NCK2; SHB; LAT; SH3BP2; CRK; SH2D3A; PTPN11; SH2B2; HSH2D; CD28
GO:0019894	kinesin binding	molecular_function	16//7286	0.114233	0.793843	FAM83D; KLC3; MAPK8IP3; RAB29; KTN1; PLEKHM2; MAPK8IP2; NEK6; ACTB; CROCC; SHTN1; ATCAY; SYBU; SPTBN5; CLSTN1; JAKMIP1
GO:0070491	repressing transcription factor binding	molecular_function	16//7286	0.114233	0.793843	TLE4; RELA; HDAC5; HDAC1; TCF3; ZNF703; HDAC7; KAT5; HHEX; NR5A1; CBX5; RBPJ; PRDM5; HDAC4; SP1; CTBP1
GO:0071108	protein K48-linked deubiquitination	biological_process	16//7286	0.114233	0.793843	MINDY1; MINDY2; OTUB2; USP33; OTUD7B; USP20; USP5; USP27X; BAP1; USP25; OTUD4; OTUD7A; TNFAIP3; CYLD; USP37; USP19
GO:0032526	response to retinoic acid	biological_process	14//7286	0.114515	0.793843	CTSH; RBP4; SLC10A3; RARA; AQP3; RARG; TMEM161A; KLF4; CLK2; TIE1; RXRA; ASCL1; ASXL1; ACER2
GO:0042162	telomeric DNA binding	molecular_function	14//7286	0.114515	0.793843	TERF1; TERT; SMG5; TERF2IP; SMG7; HNRNPD; SMG6; UPF1; POT1; TP53BP1; TERF2; ACD; CTC1; HMBOX1
GO:0043015	gamma-tubulin binding	molecular_function	14//7286	0.114515	0.793843	B9D2; MARK4; RAD51D; TUBGCP4; TUBGCP2; TUBGCP3; CDK5RAP2; WASHC1; TUBGCP6; DIXDC1; FEZ1; CEP57; CEP70; BRCA2
GO:0048663	neuron fate commitment	biological_process	14//7286	0.114515	0.793843	ZNF521; ISL2; GATA2; FOXN4; NRG1; OLIG1; ASCL1; NOTCH3; GLI3; SMAD4; EPOP; GBX1; BMP4; NOTCH1
GO:2001240	negative regulation of extrinsic apoptotic signaling pathway in absence of ligand	biological_process	14//7286	0.114515	0.793843	COL2A1; TERT; EYA2; UNC5B; GDNF; MAPK7; STRADB; CX3CR1; GATA1; IL1B; EYA3; EYA4; RIPK1; BCL2
GO:0035116	embryonic hindlimb morphogenesis	biological_process	15//7286	0.114541	0.793843	OSR1; OSR2; GPC3; ZBTB16; RARG; ALX3; WNT7A; PITX2; TP63; PITX1; RSPO2; TBX3; BMP4; NOTCH1; CHD7
GO:0042130	negative regulation of T cell proliferation	biological_process	15//7286	0.114541	0.793843	TNFRSF21; ARG1; GPNMB; VSIG4; PELI1; FOXP3; PLA2G2F; IL20RB; PTPN6; DLG5; VTCN1; NDFIP1; PDCD1LG2; CD274; MAD1L1
GO:0042307	positive regulation of protein import into nucleus	biological_process	15//7286	0.114541	0.793843	HCLS1; BAG3; JUP; MAPK14; LEP; FLNA; PIK3R2; HYAL2; GLI3; ZC3H12A; PIK3R1; RBM22; PRKCD; PRKD1; PTPN22
GO:0046718	viral entry into host cell	biological_process	15//7286	0.114541	0.793843	CD81; NECTIN4; CLDN1; HYAL1; VPS18; XPR1; ZNF639; HYAL2; ITGAV; CTSB; CLEC5A; ACE2; GPR15; AXL; ANPEP
GO:0048565	digestive tract development	biological_process	15//7286	0.114541	0.793843	COL3A1; CHD8; ITGB4; KIT; PDX1; LGR4; FGFR2; DCHS1; PKD1; CLDN18; MYOCD; MIXL1; PDGFC; FAT4; HRH2
GO:0048661	positive regulation of smooth muscle cell proliferation	biological_process	15//7286	0.114541	0.793843	HMOX1; PDGFB; IGF1; FOXP1; IL6R; HBEGF; THBS1; AKT1; SERPINF2; EDN1; NOTCH3; NR4A3; PDGFRB; BMP4; SULF1
GO:0061025	membrane fusion	biological_process	15//7286	0.114541	0.793843	NAPB; STX1A; BET1L; STX18; HACE1; NAPA; DNM2; MX1; DNM3; DCSTAMP; UBXN2A; DNM1; STX3; GOSR1; NAPG
GO:0071300	cellular response to retinoic acid	biological_process	15//7286	0.114541	0.793843	OSR1; ABCA1; RARA; BRINP1; PTK2B; RET; ADNP2; YES1; RARG; ABL2; PTK7; BRINP3; NDUFA13; SETX; CYP26B1
GO:0072332	intrinsic apoptotic signaling pathway by p53 class mediator	biological_process	15//7286	0.114541	0.793843	ZMAT4; RRP8; BOK; PML; E2F1; E2F2; BAX; JMY; ZMAT1; KRCC1; TP53BP2; WWOX; FHIT; SHISA5; STK11
GO:1903507	negative regulation of nucleic acid-templated transcription	biological_process	15//7286	0.114541	0.793843	TBX15; ANKRD1; NIF3L1; CITED2; MTA1; CDYL; NR0B2; NEUROD2; RERE; NPAT; SFMBT2; LOC101906870; LOC515578; SCAI; YAF2
GO:0045211	postsynaptic membrane	cellular_component	57//7286	0.117393	0.793843	DBN1; PDLIM4; DNAJA3; SYNDIG1; GRIA4; SIGMAR1; GRIK5; RNF112; LRRC4; CHRM4; CHRNA9; GRIN3A; ABHD17C; F2R; CHRNB2; GRIK4; DAGLA; GRIN2B; HTR3A; DNM2; UTRN; CHRNB1; DAG1; CHRNG; KCNH1; KCNMA1; CHRND; CHRNA1; CHRNE; GRIK3; GPHN; KCTD16; NSG1; NTRK2; CHRM2; TMUB1; SRGAP2; P2RX1; CHRNA10; SHANK2; SHISA9; LRRC7; NCS1; CHRNB3; DLG4; CABP1; CLSTN1; SHANK1; GABRP; CHRM1; GRID1; GRIK1; IQSEC3; HOMER1; SYNE…
GO:0007219	Notch signaling pathway	biological_process	41//7286	0.117804	0.793843	DTX2; HP; TMEM100; ANGPTL4; KCNA5; GMDS; DLL4; HEYL; APH1A; TIMP4; HNF1B; TBX2; ETV2; S1PR3; ATOH1; MAML2; TGFBR2; HHEX; DTX1; NOTCH2; NR0B2; NOTCH4; ASCL1; MAML3; IFT172; NOTCH3; RBPJ; ITGB1BP1; DTX3; CDK6; FAT4; EPN1; NKAP; GRIP2; HOXD3; DLL1; NEUROD4; ZNF423; JAG2; SUSD5; NOTCH1
GO:0030334	regulation of cell migration	biological_process	31//7286	0.118316	0.793843	LMNA; MACF1; PTK2B; HACE1; RCC2; MYSM1; PITX2; PLXNA2; ITGB3; FLNA; LAMA4; AKT1; UNC5C; CAMSAP3; SLK; DDX58; PECAM1; MYPN; PLXND1; PRKX; NEXN; NTN1; FRMD5; SRCIN1; GNA13; KIF14; PTPN23; LAMA3; LMO4; NOTCH1; LAMA5
GO:0004860	protein kinase inhibitor activity	molecular_function	30//7286	0.120548	0.793843	SOCS4; CDKN1C; SH3BP5L; CISH; LRRC4; CDKN1A; PODN; LRRTM3; LRRC3; LRRC4B; TRIB2; CHAD; BGN; PKIG; SH3BP5; LRTM2; SMCR8; RTN4RL2; PODNL1; SOCS2; TRIB3; RTN4RL1; SOCS7; SOCS3; FLRT1; DUS2; RTN4R; GP1BA; SOCS6; NYX
GO:0045666	positive regulation of neuron differentiation	biological_process	30//7286	0.120548	0.793843	BNIP2; KCTD11; BRINP1; NKX2-5; HEYL; RNF112; ARHGEF2; CDON; FGFR1; TCF3; ATOH1; GDPD5; GLI2; TCF7L2; BRINP3; BMP7; BCL6; NEUROD2; BMP6; VWC2; NEUROD1; CYB5D2; SOCS2; TRIM32; TGIF2; EIF4G1; HOXD3; NEUROG1; DAB1; BMP4
GO:0000183	chromatin silencing at rDNA	biological_process	4//7286	0.121888	0.793843	SUV39H1; RRP8; SIRT1; SMARCA5
GO:0000727	double-strand break repair via break-induced replication	biological_process	4//7286	0.121888	0.793843	GINS4; CDC45; MUS81; GINS2
GO:0001505	regulation of neurotransmitter levels	biological_process	4//7286	0.121888	0.793843	CACNA1A; DVL1; PDE1B; CELF6
GO:0001542	ovulation from ovarian follicle	biological_process	4//7286	0.121888	0.793843	SIRT1; ADAMTS1; FOXO3; NOS3
GO:0001776	leukocyte homeostasis	biological_process	4//7286	0.121888	0.793843	BAX; BCL2L11; BCL2; BAK1
GO:0002318	myeloid progenitor cell differentiation	biological_process	4//7286	0.121888	0.793843	JAM3; KIT; SLC37A4; BRAF
GO:0003179	heart valve morphogenesis	biological_process	4//7286	0.121888	0.793843	ADAMTS9; FGFRL1; MTOR; SCX
GO:0004630	phospholipase D activity	molecular_function	4//7286	0.121888	0.793843	PLD2; PRKCSH; PLD1; PLD3
GO:0004920	interleukin-10 receptor activity	molecular_function	4//7286	0.121888	0.793843	IL10RB; IL20RB; IL10RA; IFNGR2
GO:0005021	vascular endothelial growth factor-activated receptor activity	molecular_function	4//7286	0.121888	0.793843	FLT1; KDR; NRP1; FLT4
GO:0005042	netrin receptor activity	molecular_function	4//7286	0.121888	0.793843	UNC5B; UNC5C; UNC5A; UNC5CL
GO:0005127	ciliary neurotrophic factor receptor binding	molecular_function	4//7286	0.121888	0.793843	CNTF; LIFR; CLCF1; CRLF1
GO:0005347	ATP transmembrane transporter activity	molecular_function	4//7286	0.121888	0.793843	SLC25A25; SLC25A42; SLC25A23; SLC25A41
GO:0005638	lamin filament	cellular_component	4//7286	0.121888	0.793843	LMNA; NARF; LMNB1; LMNB2
GO:0005827	polar microtubule	cellular_component	4//7286	0.121888	0.793843	TUBG1; TUBGCP3; KLHL22; KLHL21
GO:0006268	DNA unwinding involved in DNA replication	biological_process	4//7286	0.121888	0.793843	MCM7; TWNK; PURA; MCM2
GO:0006346	methylation-dependent chromatin silencing	biological_process	4//7286	0.121888	0.793843	MBD3L1; HDAC1; DNMT3A; HELLS
GO:0006777	Mo-molybdopterin cofactor biosynthetic process	biological_process	4//7286	0.121888	0.793843	MOCS1; MOCS3; GPHN; MOCS2
GO:0006930	substrate-dependent cell migration, cell extension	biological_process	4//7286	0.121888	0.793843	CTTN; P2RY12; MYH10; NRP1
GO:0007044	cell-substrate junction assembly	biological_process	4//7286	0.121888	0.793843	ITGA5; ITGB3; TLN1; TNS1
GO:0008273	calcium, potassium:sodium antiporter activity	molecular_function	4//7286	0.121888	0.793843	SLC24A2; SLC24A1; SLC24A4; SLC24A3
GO:0008568	microtubule-severing ATPase activity	molecular_function	4//7286	0.121888	0.793843	KATNB1; KATNAL2; KATNA1; KATNAL1
GO:0009313	oligosaccharide catabolic process	biological_process	4//7286	0.121888	0.793843	NEU1; NEU4; NEU3; NEU2
GO:0009913	epidermal cell differentiation	biological_process	4//7286	0.121888	0.793843	GLI1; TP63; KLF4; OVOL2
GO:0010544	negative regulation of platelet activation	biological_process	4//7286	0.121888	0.793843	PDGFB; C1QTNF1; APOE; PDGFA
GO:0010793	regulation of mRNA export from nucleus	biological_process	4//7286	0.121888	0.793843	AKAP8L; IWS1; SETD2; ZC3H3
GO:0010827	regulation of glucose transport	biological_process	4//7286	0.121888	0.793843	YES1; EDNRA; EDN1; TRIB3
GO:0010881	regulation of cardiac muscle contraction by regulation of the release of sequestered calcium ion	biological_process	4//7286	0.121888	0.793843	CASQ2; HRC; RYR2; FKBP1B
GO:0014834	skeletal muscle satellite cell maintenance involved in skeletal muscle regeneration	biological_process	4//7286	0.121888	0.793843	IGF1; SELENON; EZH2; WNT7A
GO:0015101	organic cation transmembrane transporter activity	molecular_function	4//7286	0.121888	0.793843	SLC7A8; SLC22A3; SLC22A2; SLC22A1
GO:0015181	arginine transmembrane transporter activity	molecular_function	4//7286	0.121888	0.793843	SLC7A3; TMEM44; SLC7A2; SLC7A1
GO:0015217	ADP transmembrane transporter activity	molecular_function	4//7286	0.121888	0.793843	SLC25A25; SLC25A42; SLC25A23; SLC25A41
GO:0015252	hydrogen ion channel activity	molecular_function	4//7286	0.121888	0.793843	OTOP1; NOX5; ASIC5; SLC4A11
GO:0015651	quaternary ammonium group transmembrane transporter activity	molecular_function	4//7286	0.121888	0.793843	SLC22A5; SLC22A3; SLC22A2; SLC22A1
GO:0015697	quaternary ammonium group transport	biological_process	4//7286	0.121888	0.793843	SLC22A5; SLC22A3; SLC22A2; SLC22A1
GO:0015833	peptide transport	biological_process	4//7286	0.121888	0.793843	SLC15A4; TAP1; ABCB9; LOC618733
GO:0016241	regulation of macroautophagy	biological_process	4//7286	0.121888	0.793843	ATP13A2; HDAC6; ATP6V0A1; PRKAA2
GO:0016641	oxidoreductase activity, acting on the CH-NH2 group of donors, oxygen as acceptor	molecular_function	4//7286	0.121888	0.793843	LOXL2; LOXL1; LOXL4; LOX
GO:0021559	trigeminal nerve development	biological_process	4//7286	0.121888	0.793843	TFAP2A; TIFAB; NEUROG1; DRGX
GO:0021637	trigeminal nerve structural organization	biological_process	4//7286	0.121888	0.793843	PLXNA4; SEMA3A; SEMA3F; NRP1
GO:0030124	AP-4 adaptor complex	cellular_component	4//7286	0.121888	0.793843	AP4M1; TEPSIN; AP4E1; AP4B1
GO:0030275	LRR domain binding	molecular_function	4//7286	0.121888	0.793843	ROBO1; LRRFIP2; ZXDC; STK11
GO:0030284	estrogen receptor activity	molecular_function	4//7286	0.121888	0.793843	NKX3-1; ESR2; GPER1; ESR1
GO:0030422	production of siRNA involved in RNA interference	biological_process	4//7286	0.121888	0.793843	TARBP2; TERT; DICER1; DROSHA
GO:0030957	Tat protein binding	molecular_function	4//7286	0.121888	0.793843	DNAJA1; SMARCA4; ACTB; DLL1
GO:0031630	regulation of synaptic vesicle fusion to presynaptic active zone membrane	biological_process	4//7286	0.121888	0.793843	VAMP1; GRIK5; CPLX3; RAB3A
GO:0031643	positive regulation of myelination	biological_process	4//7286	0.121888	0.793843	MAG; NRG1; TENM4; MYRF
GO:0031914	negative regulation of synaptic plasticity	biological_process	4//7286	0.121888	0.793843	UNC13B; RIN1; UNC13C; RGS14
GO:0031987	locomotion involved in locomotory behavior	biological_process	4//7286	0.121888	0.793843	GPR37; FZD4; ADGRL3; MYO5A
GO:0032133	chromosome passenger complex	cellular_component	4//7286	0.121888	0.793843	CDCA8; BIRC5; AURKB; AURKC
GO:0032437	cuticular plate	cellular_component	4//7286	0.121888	0.793843	SPTBN1; SPTA1; KNCN; TRIOBP
GO:0032447	protein urmylation	biological_process	4//7286	0.121888	0.793843	URM1; CTU1; MOCS3; LOC100297056
GO:0033629	negative regulation of cell adhesion mediated by integrin	biological_process	4//7286	0.121888	0.793843	CYP1B1; PTPN11; ACER2; SERPINE1
GO:0034184	positive regulation of maintenance of mitotic sister chromatid cohesion	biological_process	4//7286	0.121888	0.793843	SLF1; NSMCE2; SMC5; H2AFY
GO:0034227	tRNA thio-modification	biological_process	4//7286	0.121888	0.793843	URM1; CTU1; MOCS3; LOC100297056
GO:0034405	response to fluid shear stress	biological_process	4//7286	0.121888	0.793843	AKT1; NOS3; P2RX7; PKD1
GO:0034618	arginine binding	molecular_function	4//7286	0.121888	0.793843	CASTOR1; NOS2; NOS3; NAGS
GO:0035032	phosphatidylinositol 3-kinase complex, class III	cellular_component	4//7286	0.121888	0.793843	NRBF2; ATG14; PIK3R4; BECN1
GO:0035356	cellular triglyceride homeostasis	biological_process	4//7286	0.121888	0.793843	XBP1; SIRT1; FITM2; DGAT2
GO:0036006	cellular response to macrophage colony-stimulating factor stimulus	biological_process	4//7286	0.121888	0.793843	PDE2A; PDE1B; DCSTAMP; FER
GO:0038007	netrin-activated signaling pathway	biological_process	4//7286	0.121888	0.793843	UNC5B; UNC5C; UNC5A; UNC5CL
GO:0038065	collagen-activated signaling pathway	biological_process	4//7286	0.121888	0.793843	ITGA2; UBASH3B; OSCAR; GP6
GO:0042136	neurotransmitter biosynthetic process	biological_process	4//7286	0.121888	0.793843	GAD1; DAGLB; DAGLA; ALDH9A1
GO:0042421	norepinephrine biosynthetic process	biological_process	4//7286	0.121888	0.793843	INSM1; MOXD1; DBH; GATA3
GO:0043426	MRF binding	molecular_function	4//7286	0.121888	0.793843	CREBBP; BHLHE40; TSC22D3; BHLHE41
GO:0043652	engulfment of apoptotic cell	biological_process	4//7286	0.121888	0.793843	ADGRB1; THBS1; XKR8; BECN1
GO:0044300	cerebellar mossy fiber	cellular_component	4//7286	0.121888	0.793843	SLC17A7; LRRC4B; DLG4; DAB2IP
GO:0044320	cellular response to leptin stimulus	biological_process	4//7286	0.121888	0.793843	PID1; LEP; INHBB; NR4A3
GO:0045794	negative regulation of cell volume	biological_process	4//7286	0.121888	0.793843	KCNMA1; P2RX7; CLCN3; SHANK3
GO:0045839	negative regulation of mitotic nuclear division	biological_process	4//7286	0.121888	0.793843	TOM1L2; MTBP; BMP7; BMP4
GO:0045927	positive regulation of growth	biological_process	4//7286	0.121888	0.793843	HYAL1; TFCP2L1; WFS1; PPM1F
GO:0046321	positive regulation of fatty acid oxidation	biological_process	4//7286	0.121888	0.793843	PPARA; PPARGC1A; C1QTNF2; NR4A3
GO:0046541	saliva secretion	biological_process	4//7286	0.121888	0.793843	KCNN4; AQP5; KCNMA1; CHRM1
GO:0046825	regulation of protein export from nucleus	biological_process	4//7286	0.121888	0.793843	PTPN14; UHMK1; PTPN11; XPO5
GO:0046974	histone methyltransferase activity (H3-K9 specific)	molecular_function	4//7286	0.121888	0.793843	SUV39H1; EHMT1; SETDB2; SUV39H2
GO:0046976	histone methyltransferase activity (H3-K27 specific)	molecular_function	4//7286	0.121888	0.793843	EHMT1; EZH2; SUZ12; EED
GO:0048495	Roundabout binding	molecular_function	4//7286	0.121888	0.793843	TGFB1I1; SLIT3; MYO9B; SLIT1
GO:0048570	notochord morphogenesis	biological_process	4//7286	0.121888	0.793843	WNT11; KDM6A; EPHA2; WNT5A
GO:0048732	gland development	biological_process	4//7286	0.121888	0.793843	TCF21; RARG; PROP1; HRH2
GO:0048755	branching morphogenesis of a nerve	biological_process	4//7286	0.121888	0.793843	DLX2; DRD2; FGFR2; RERE
GO:0050774	negative regulation of dendrite morphogenesis	biological_process	4//7286	0.121888	0.793843	NFATC4; RAPGEF2; TLX2; GORASP1
GO:0050915	sensory perception of sour taste	biological_process	4//7286	0.121888	0.793843	ASIC2; ASIC1; PKD2L1; PKD1L3
GO:0050916	sensory perception of sweet taste	biological_process	4//7286	0.121888	0.793843	REEP2; TAS1R2; ITPR3; CALHM1
GO:0051057	positive regulation of small GTPase mediated signal transduction	biological_process	4//7286	0.121888	0.793843	BNIP2; CDON; SRC; RELN
GO:0051084	'de novo' posttranslational protein folding	biological_process	4//7286	0.121888	0.793843	CHCHD4; SH3GLB1; UGGT1; ENTPD5
GO:0051567	histone H3-K9 methylation	biological_process	4//7286	0.121888	0.793843	SUV39H1; EHMT1; PRDM5; SETDB2
GO:0055075	potassium ion homeostasis	biological_process	4//7286	0.121888	0.793843	KCNJ10; KCNH2; UPK3A; TFAP2B
GO:0060008	Sertoli cell differentiation	biological_process	4//7286	0.121888	0.793843	TCF21; DMRT1; SAFB2; SCX
GO:0060022	hard palate development	biological_process	4//7286	0.121888	0.793843	FZD1; FZD2; FOXE1; MMP25
GO:0060029	convergent extension involved in organogenesis	biological_process	4//7286	0.121888	0.793843	DVL2; DVL1; FRZB; WNT5A
GO:0060056	mammary gland involution	biological_process	4//7286	0.121888	0.793843	ELF3; CAPN1; CAV1; IGFBP5
GO:0060385	axonogenesis involved in innervation	biological_process	4//7286	0.121888	0.793843	NPTX1; SEMA3A; NRP1; NTRK1
GO:0060485	mesenchyme development	biological_process	4//7286	0.121888	0.793843	HAND1; BMP7; HAND2; BNC2
GO:0060666	dichotomous subdivision of terminal units involved in salivary gland branching	biological_process	4//7286	0.121888	0.793843	SEMA3A; PLXND1; NRP1; PLXNA1
GO:0070097	delta-catenin binding	molecular_function	4//7286	0.121888	0.793843	DACT1; PLEKHA7; DACT2; PTPRT
GO:0070120	ciliary neurotrophic factor-mediated signaling pathway	biological_process	4//7286	0.121888	0.793843	IL6R; CNTFR; CNTF; LIFR
GO:0070290	N-acylphosphatidylethanolamine-specific phospholipase D activity	molecular_function	4//7286	0.121888	0.793843	PLD2; PRKCSH; PLD1; PLD3
GO:0070848	response to growth factor	biological_process	4//7286	0.121888	0.793843	SOX2; HDAC6; EPHA2; GATA6
GO:0071253	connexin binding	molecular_function	4//7286	0.121888	0.793843	SRC; CNST; CXADR; TJP1
GO:0071470	cellular response to osmotic stress	biological_process	4//7286	0.121888	0.793843	PKD2; TRPV4; LRRC8E; LRRC8D
GO:0071651	positive regulation of chemokine (C-C motif) ligand 5 production	biological_process	4//7286	0.121888	0.793843	TICAM2; MAVS; TRPV4; MCOLN2
GO:0071679	commissural neuron axon guidance	biological_process	4//7286	0.121888	0.793843	EPHB2; GDNF; DAG1; NRP1
GO:0071797	LUBAC complex	cellular_component	4//7286	0.121888	0.793843	RBCK1; RNF31; SHARPIN; OTULIN
GO:0071910	determination of liver left/right asymmetry	biological_process	4//7286	0.121888	0.793843	DNAAF1; PKD2; NPHP3; CCDC40
GO:0072201	negative regulation of mesenchymal cell proliferation	biological_process	4//7286	0.121888	0.793843	WNT11; LMNA; CTNNBIP1; WNT5A
GO:0072602	interleukin-4 secretion	biological_process	4//7286	0.121888	0.793843	VTCN1; RBPJ; NOTCH1; GATA3
GO:0090091	positive regulation of extracellular matrix disassembly	biological_process	4//7286	0.121888	0.793843	FSCN1; DDR2; CLASP1; CARMIL2
GO:0097105	presynaptic membrane assembly	biological_process	4//7286	0.121888	0.793843	NLGN3; LRP4; NLGN2; NLGN1
GO:0097440	apical dendrite	cellular_component	4//7286	0.121888	0.793843	MYO1D; SEZ6; OSBP2; NEURL1
GO:0098684	photoreceptor ribbon synapse	cellular_component	4//7286	0.121888	0.793843	CPLX3; CTBP2; DNM1; CLTC
GO:0098735	positive regulation of the force of heart contraction	biological_process	4//7286	0.121888	0.793843	SLC8A1; SLC9A1; RYR2; NOS1
GO:0120009	intermembrane lipid transfer	biological_process	4//7286	0.121888	0.793843	TTPA; PLEKHA8; GLTPD2; GLTP
GO:0120013	intermembrane lipid transfer activity	molecular_function	4//7286	0.121888	0.793843	TTPA; PLEKHA8; GLTPD2; GLTP
GO:1900028	negative regulation of ruffle assembly	biological_process	4//7286	0.121888	0.793843	TACSTD2; KANK1; PFN2; EVL
GO:1902262	apoptotic process involved in blood vessel morphogenesis	biological_process	4//7286	0.121888	0.793843	BAX; SPI1; BAK1; LRP5
GO:1902287	semaphorin-plexin signaling pathway involved in axon guidance	biological_process	4//7286	0.121888	0.793843	PLXNA4; SEMA3A; SEMA3F; NRP1
GO:1902430	negative regulation of beta-amyloid formation	biological_process	4//7286	0.121888	0.793843	BIN1; PRNP; APOE; ROCK1
GO:1904357	negative regulation of telomere maintenance via telomere lengthening	biological_process	4//7286	0.121888	0.793843	ERCC4; TERF2; SLX4; TNKS
GO:1905064	negative regulation of vascular smooth muscle cell differentiation	biological_process	4//7286	0.121888	0.793843	PDGFB; NFATC1; NFATC2; NFATC3
GO:2000020	positive regulation of male gonad development	biological_process	4//7286	0.121888	0.793843	CITED2; DMRT1; NR5A1; SEMA3A
GO:2000272	negative regulation of receptor activity	biological_process	4//7286	0.121888	0.793843	HFE; LYNX1; LYPD1; LYPD6
GO:2000347	positive regulation of hepatocyte proliferation	biological_process	4//7286	0.121888	0.793843	HPN; XBP1; TNFAIP3; WNT3A
GO:2000369	regulation of clathrin-dependent endocytosis	biological_process	4//7286	0.121888	0.793843	TNK2; DNAJC6; HIP1R; AAK1
GO:2001033	negative regulation of double-strand break repair via nonhomologous end joining	biological_process	4//7286	0.121888	0.793843	NUDT16L1; HSF1; HMGA2; CYREN
GO:2001236	regulation of extrinsic apoptotic signaling pathway	biological_process	4//7286	0.121888	0.793843	MADD; DBH; TRAF1; DEPTOR
GO:0007399	nervous system development	biological_process	81//7286	0.123408	0.793843	RBFOX3; SEMA4A; CAMK2A; CDH16; UNC119; MARK4; DPYSL2; TUBB2B; SMARCB1; KCTD11; NUMBL; DOK4; PRPS1; TPP1; RNF112; ITM2B; ASCL2; NEUROD6; TAOK2; INSM1; RET; CRMP1; PCDHGA2; PCDHA13; PLPPR1; GDNF; PLXNA4; UTP11; MBD5; SMARCA4; RAPGEF2; PCDH8; VAX1; PHACTR4; PCDH10; PCDH12; SDHA; LIMK1; SSPO; NRG1; AKT1; MAP1B; BAX; CYFIP1; CER1; NEUROD2; ERBB2; ASCL1; PCDH19; DPF3; MAFB; SLC1A2; NEO1; NEUROD1; CABLE…
GO:0004725	protein tyrosine phosphatase activity	molecular_function	47//7286	0.123455	0.793843	MTMR3; MTMR7; PTPRG; DUSP26; DUSP1; DUSP21; PTPRN; EYA2; PTPRF; DUSP9; MTMR4; PTPN4; CDC25A; MTMR14; PTPN14; PTPN6; DUSP13; PTPRZ1; DUSP7; PTPN9; MTMR1; PALD1; PTPRB; ACP4; DUSP4; PTPN12; PTPRO; UBASH3B; DNAJC6; PTPN21; DUSP22; PTPRM; EYA3; PTPRH; PTPRS; PTPN11; EYA4; DUPD1; SSH1; PTPN23; DUSP8; PTPRE; PTPN20; PTPN22; DUSP16; CDC14B; PTPRT
GO:0043197	dendritic spine	cellular_component	28//7286	0.125115	0.793843	STX4; CAMK2A; PDLIM4; PALMD; SEZ6; ASIC2; SYNDIG1; LRRC4; GRID2IP; ABHD17C; NEURL1; ASAP1; PTPRO; ALS2; MYH10; FRMPD4; ARHGAP44; SEPT11; RGS14; MPP2; ADORA1; SHANK2; DGKI; PPP1R9A; DLG4; SHANK1; HOMER1; GRIN1
GO:0046983	protein dimerization activity	molecular_function	86//7286	0.126001	0.793843	E2F4; TFE3; AHRR; MYOD1; MST1; TCF21; TFAP2A; NSMCE3; ID3; E2F6; HAND1; HEYL; MXI1; ACTN2; ASCL2; NEUROD6; SREBF1; HIF3A; MYOG; THAP12; TCF3; ATOH1; ATOH8; MEF2B; MSC; TCF7L2; MXD3; ST13; AIFM1; KIF9; MYCL; MLXIP; MEF2D; E2F1; EPAS1; HPSE; E2F2; MNT; USF3; SRF; OLIG1; ARNT; NEUROD2; APOE; ASCL1; EBF4; FBXW11; HES3; STX2; HAND2; SCX; NEUROD1; MYCN; PDCD6IP; MESP2; NHLH1; RILP; ASCL4; MAX; RILPL2; …
GO:0035335	peptidyl-tyrosine dephosphorylation	biological_process	46//7286	0.126029	0.793843	MTMR3; MTMR7; PTPRG; DUSP26; DUSP1; DUSP21; PTPRN; EYA2; PTPRF; DUSP9; MTMR4; PTPN4; CDC25A; MTMR14; PTPN14; PTPN6; DUSP13; PTPRZ1; DUSP7; PTPN9; MTMR1; PALD1; PTPRB; DUSP4; PTPN12; PTPRO; UBASH3B; DNAJC6; PTPN21; DUSP22; PTPRM; EYA3; PTPRH; PTPRS; PTPN11; EYA4; DUPD1; SSH1; PTPN23; DUSP8; PTPRE; PTPN20; PTPN22; DUSP16; CDC14B; PTPRT
GO:0005737	cytoplasm	cellular_component	1843//7286	0.12629	0.793843	DOK1; S100B; TNS4; PSRC1; PLA2G3; HPN; GMPPB; NR1H2; CSDC2; MEN1; FTSJ1; MAF1; UBE2D1; FKBP10; PSPC1; LRSAM1; AKT1S1; APRT; MIF; FLCN; DDX55; STK40; GAD1; IKZF3; FBXO6; NOCT; ESPL1; IRF3; EIF2B4; SERPINB8; GSTT2; MRTO4; CDK18; TECR; PLK3; SOCS4; ERRFI1; RPRM; UFC1; PELO; EIF2S2; STOML2; FGFR1OP; DRG2; STX4; PBXIP1; BTK; USP21; RBFOX3; SERPINB9; ANKRD54; ACBD6; ARPC1B; MTMR11; QPRT; RBM19; CSNK2B;…
GO:0010976	positive regulation of neuron projection development	biological_process	27//7286	0.127449	0.793843	FES; PTK2B; FGFR1; RET; RAPGEF2; ABL2; PTK7; ARHGAP35; DVL1; RAPGEF1; PLXNB2; RELN; TRIM67; PRKCI; APOE; SCARF1; PLXNB3; CBFA2T2; NTRK2; WNT5A; LRRC7; SETX; NCKIPSD; NTRK1; DAB2IP; CAMK1D; ATP8A2
GO:0032869	cellular response to insulin stimulus	biological_process	27//7286	0.127449	0.793843	RAB31; MARS; PKLR; INPP5K; ZFP36L1; MYH11; AKT2; PIK3R2; INSR; TBC1D4; AKT1; OTOP1; RHOQ; PKM; PRKDC; PRKCI; INHBB; IRS1; MYO5A; TRIB3; PIK3R1; ENPP1; CAPN10; RAB13; FER; KAT2B; IRS2
GO:0000922	spindle pole	cellular_component	45//7286	0.128668	0.793843	PSRC1; UNC119; FAM110A; HSF1; VPS4B; FAM83D; TMEM201; FBF1; DYNC1LI1; TUBGCP4; CCNB1; PKP4; TUBGCP2; TUBGCP3; CDK5RAP2; CKAP2L; NEDD9; MAP10; KATNB1; CDC6; CKAP5; CEP95; MAPK14; KATNAL2; NUMA1; ASPM; TUBGCP6; UMOD; CEP89; WDR62; RMDN3; KATNA1; WDR73; ODF2; MTCL1; ANKRD53; KATNAL1; MAD1L1; POC1A; WDR60; DDX11; CDC14B; DCTN1; RMDN2; LATS2
GO:0042626	ATPase activity, coupled to transmembrane movement of substances	molecular_function	26//7286	0.129812	0.793843	ABCA1; ABCD1; ATP6V1D; ABCG5; ABCA9; TAP1; ABCD3; ABCC1; ABCA4; ABCC8; ABCC9; ABCA7; ABCC6; ABCC5; ABCC10; RALBP1; ABCB9; ABCA3; LOC618733; ABCB8; LOC523126; ABCG2; ATP6V1G3; ABCB10; ABCA13; ABCA2
GO:0060079	excitatory postsynaptic potential	biological_process	26//7286	0.129812	0.793843	NLGN3; SEZ6; RAB3GAP1; GRIK5; CHRNA9; P2RX2; SLC17A7; CHRNB2; MAPK8IP2; MECP2; CHRNB1; CHRNG; CHRND; P2RX7; CHRNA1; CHRNE; P2RX1; CHRNA10; MPP2; ADORA1; DGKI; NPAS4; CHRNB3; P2RX6; P2RX3; GRIN1
GO:0072659	protein localization to plasma membrane	biological_process	52//7286	0.130063	0.793843	GAK; RAMP3; ZFYVE27; RAB40C; RAB26; PKP3; FLOT1; KCNB2; ATP1B3; SLC9A3R1; TSPAN15; JUP; ACTN2; INPP5K; CDH2; RAPGEF2; ANK3; GPR179; SPTBN1; EHD3; RAMP2; BAG4; RAB40B; GPR158; FLNA; TNIK; AKT2; IKBKB; ZDHHC22; DCHS1; ZDHHC23; ATP2C2; EFR3B; ROCK1; MYO5A; PIGW; FYB1; TMEM150A; SLMAP; SYTL2; ANK1; PLEKHF1; FLOT2; PACS2; NKD2; EPB41L3; EMP2; PACS1; RAB13; PALM; EXOC5; LAMA5
GO:0005829	cytosol	cellular_component	1114//7286	0.131777	0.793843	DOK1; PSRC1; GMIP; BNIP2; S100PBP; MEN1; PTGIR; LRSAM1; AKT1S1; APRT; MIF; DDX55; GAK; STK40; ZYX; IKZF3; HK1; IRF3; SERPINB8; OGDH; ERRFI1; DRG2; BTK; USP21; SERPINB9; SEMA4A; ARPC1B; CXXC1; PLCD4; PLCD1; SCLY; CRABP2; NCAPH; THRA; FLAD1; ZFYVE27; MTHFD1; STRAP; SGSM3; LHPP; CTSH; MTMR7; DGKD; ARFRP1; ZBTB21; COMMD5; AHCY; ANKRD1; NCDN; AP1B1; PNPLA2; NDOR1; PACSIN2; WDR91; BAG6; OSTM1; MYO1D; D…
GO:0034220	ion transmembrane transport	biological_process	71//7286	0.132912	0.793843	GABRD; CALHM2; FXYD7; CACNA1A; KCNAB1; ASIC2; CNGA2; SFXN4; GRIA4; FXYD3; GRIK5; CHRNA9; GABRA6; GABRQ; ZACN; MCOLN2; GRIN3A; AQP5; ANO10; SLC24A2; CHRNB2; GRIK4; ASIC1; SCN8A; AQP2; HTR3A; ANXA6; AQP4; CNGA3; CHRNB1; SCN5A; CHRNG; ITPR3; GABRR1; CLIC5; AQP8; CHRND; CHRNA1; CHRNE; MIP; GRIK3; TRPV6; AQP6; CLCA3; CALHM1; TTYH3; SCN4A; PIEZO2; TRPM4; MCOLN3; CALHM5; TMEM63C; CHRNA10; GJC1; TRPM2; T…
GO:0030182	neuron differentiation	biological_process	43//7286	0.134152	0.793843	EMX2; WNT11; WNT2; UNC119; CEND1; NIF3L1; WNT16; RNF112; RET; PROX2; PIGT; LMX1A; WNT10A; ADNP2; ATOH1; ATP2B2; WNT7A; POU4F2; MAP2K1; GATA2; NAPA; EPHA2; MECP2; RUNX1; WNT5B; HOXD1; ABL1; ASCL1; EN1; ACSL4; HIPK1; RBPJ; NTRK2; PROX1; WNT5A; NEUROG1; DRGX; DCLK2; WNT9B; HELT; WNT3A; NOTCH1; GATA3
GO:0043621	protein self-association	molecular_function	24//7286	0.134618	0.793843	DCXR; ZFYVE27; DMTN; HSF1; SLC9A3R1; PTH1R; RNF112; FOXP1; DVL2; TCF7L2; CRK; PABPN1; ZNF496; ACVR2A; MALT1; CNTN2; KCTD9; NKX3-1; TNFAIP3; TRIM32; RYR2; ACHE; SPTBN5; SGTA
GO:0071230	cellular response to amino acid stimulus	biological_process	24//7286	0.134618	0.793843	COL3A1; SESN2; XBP1; COL1A1; RRAGA; BCL2L1; RRAGD; COL4A1; RPTOR; CAPN2; NEURL1; COL6A1; DNMT1; KLHL22; DNMT3A; COL1A2; LOC614531; MTOR; COL16A1; PDGFC; NTRK2; CPEB3; PDGFRA; COL5A2
GO:0004222	metalloendopeptidase activity	molecular_function	50//7286	0.13559	0.793843	NLN; IDE; ADAM12; THOP1; MMP19; ADAMTS14; COPS5; ADAMTS15; ADAMTS3; ADAM9; ADAMTS8; ADAMTS5; ADAMTS1; SPG7; ADAMTS18; ECE2; ADAMTS9; LMLN; ADAMTS10; ADAMTS19; ADAMTS2; ECE1; ADAMTS20; ADAM17; MIPEP; ADAM33; TLL2; LOC532875; MMP17; PITRM1; ECEL1; ADAM8; ADAM11; MBTPS2; MEP1A; MMP25; ADAM20; ADAM19; MMEL1; MMP11; ADAMTS7; ADAMTS16; MMP28; ADAMTS17; ADAM22; PAPPA; BMP1; ADAMTS13; ASTL; MMP24
GO:0031532	actin cytoskeleton reorganization	biological_process	23//7286	0.137052	0.793843	PDLIM4; PARVG; SHC1; PARVA; INSRR; PLEK; MICALL2; KIT; PTK7; FLNA; TNIK; SIPA1L1; GAB1; CXADR; NRP1; PAK1; PHACTR1; BRSK2; MKLN1; RALA; CAPN10; PARVB; FER
GO:0042475	odontogenesis of dentin-containing tooth	biological_process	23//7286	0.137052	0.793843	DLX3; LRP4; ROGDI; HAND1; DLX2; DLX1; GLI2; TP63; BMP7; BAX; LHX8; HAND2; NF2; EDAR; GLI3; ANKRD11; PDGFRA; BCL2L11; ACVR2B; JAG2; NFIC; BMP4; LAMA5
GO:0045111	intermediate filament cytoskeleton	cellular_component	23//7286	0.137052	0.793843	NDOR1; EXOSC4; DES; ING4; KRT17; KRT84; ZNF131; SMG7; KRT36; SMARCA2; CTNS; ADCY5; MDN1; NOL9; NES; PHLDB2; EVPL; INO80; CARMIL2; FAAP100; ZNF175; DCTN1; PLEC
GO:0050679	positive regulation of epithelial cell proliferation	biological_process	23//7286	0.137052	0.793843	OSR1; C5AR2; OSR2; DLX5; IGF1; FOXP1; HYAL1; BAD; SFRP1; HRAS; FGF2; FGFR2; ERBB2; CYP7B1; BMP6; NR4A3; C5AR1; WNT5A; PAX2; FOXP2; ESRP2; BMP4; NOTCH1
GO:0098982	GABA-ergic synapse	cellular_component	23//7286	0.137052	0.793843	GABRD; CALB1; LRFN5; ATP2B3; NLGN2; ATP2B2; DRD2; DAG1; CTBP2; PTPRO; ACAN; ARHGEF9; PCDH17; CNTNAP4; SLC6A6; CSPG5; BSN; ERC2; IGSF9B; SYT7; KCND3; IQSEC3; CTBP1
GO:0008543	fibroblast growth factor receptor signaling pathway	biological_process	22//7286	0.139499	0.793843	NDST1; FGFR1; FGFR4; FRS3; KL; FGF23; FGFR3; KLB; CTGF; FGFRL1; FGF2; FGFR2; FGF12; FGF21; FAT4; FLRT1; SETX; CEP57; FGF19; IQGAP1; TRIM71; FGF17
GO:0007015	actin filament organization	biological_process	41//7286	0.139929	0.793843	ARHGAP25; FSCN1; DBN1; OBSL1; RHOF; CCDC155; ACTN1; LMOD1; TPM1; PACSIN1; ARHGEF2; ARHGAP12; FAT1; TRPV4; WHAMM; NCK2; ARHGAP6; FCHSD1; WASL; SRF; BCAR1; PRKCI; TPM3; PPARGC1B; CGNL1; ACTR3B; TPM4; FHOD3; SORBS3; PPP1R9A; SHROOM4; PCDH15; SORBS1; FSCN2; MYBPC2; TTN; MYOM3; BCL2; EMP2; DIAPH2; TMOD2
GO:0022857	transmembrane transporter activity	molecular_function	62//7286	0.140149	0.793843	SLC22A5; SLC25A34; MGC138914; SLC5A6; LOC514257; SLC25A35; SLC25A44; SLC7A3; SV2B; SLC5A10; SLC22A23; SLC5A11; SLC7A9; SLC7A10; SLC5A12; SLC7A4; SLC7A8; SLC15A4; SLC22A7; MGC157082; SLC22A31; SLC2A13; LAT; SLC2A11; SLC22A3; ABCC1; SLC25A45; SLC5A9; SLC7A5; LOC100298868; SLC5A3; SLC25A47; SLC5A2; SLC22A2; SLC23A2; SLC22A8; ABCC6; SLC2A2; RALBP1; LOC504861; SLC25A43; SLC51B; SLC25A51; SLC41A1; ABCB…
GO:0000779	condensed chromosome, centromeric region	cellular_component	5//7286	0.140822	0.793843	NCAPG; CBX3; NCAPD3; AURKB; NCAPD2
GO:0000796	condensin complex	cellular_component	5//7286	0.140822	0.793843	NCAPH; NCAPH2; NCAPG; NCAPD2; SMC2
GO:0001047	core promoter binding	molecular_function	5//7286	0.140822	0.793843	AGO1; POLR2A; NR3C1; AGO2; ZBTB17
GO:0001164	RNA polymerase I CORE element sequence-specific DNA binding	molecular_function	5//7286	0.140822	0.793843	TAF1C; BAZ2A; SMARCA4; UBTF; TAF1B
GO:0001614	purinergic nucleotide receptor activity	molecular_function	5//7286	0.140822	0.793843	P2RX2; P2RX7; P2RX1; P2RX6; P2RX3
GO:0001783	B cell apoptotic process	biological_process	5//7286	0.140822	0.793843	TNFRSF21; PKN1; BAX; BCL2L11; BAK1
GO:0002070	epithelial cell maturation	biological_process	5//7286	0.140822	0.793843	TMEM79; XBP1; TFCP2L1; KCNE1; SIX3
GO:0002115	store-operated calcium entry	biological_process	5//7286	0.140822	0.793843	STIM1; ORAI3; ORAI2; STIM2; CRACR2B
GO:0002639	positive regulation of immunoglobulin production	biological_process	5//7286	0.140822	0.793843	SASH3; XBP1; FOXP1; TLR9; CLCF1
GO:0002903	negative regulation of B cell apoptotic process	biological_process	5//7286	0.140822	0.793843	FOXP1; AURKB; HSH2D; SLC39A10; IRS2
GO:0003208	cardiac ventricle morphogenesis	biological_process	5//7286	0.140822	0.793843	NKX2-5; DLL4; HEYL; GRHL2; NOTCH1
GO:0004767	sphingomyelin phosphodiesterase activity	molecular_function	5//7286	0.140822	0.793843	SMPDL3A; SMPD3; SMPDL3B; SMPD5; ENPP7
GO:0004931	extracellular ATP-gated cation channel activity	molecular_function	5//7286	0.140822	0.793843	P2RX2; P2RX7; P2RX1; P2RX6; P2RX3
GO:0005412	glucose:sodium symporter activity	molecular_function	5//7286	0.140822	0.793843	SLC5A10; SLC5A11; SLC5A9; SLC5A2; LOC531152
GO:0005513	detection of calcium ion	biological_process	5//7286	0.140822	0.793843	STIM1; KCNMB3; CASR; RYR2; KCNMB4
GO:0005883	neurofilament	cellular_component	5//7286	0.140822	0.793843	NEFL; LDLRAP1; NEFH; SHANK2; NRP1
GO:0006264	mitochondrial DNA replication	biological_process	5//7286	0.140822	0.793843	DNAJA3; TWNK; RRM2B; PRIMPOL; POLG
GO:0006308	DNA catabolic process	biological_process	5//7286	0.140822	0.793843	DNASE1L1; DNASE1L2; DNASE1L3; DNASE1; TATDN2
GO:0006309	apoptotic DNA fragmentation	biological_process	5//7286	0.140822	0.793843	DNASE2B; DFFB; DICER1; DNASE1L3; ENDOG
GO:0006739	NADP metabolic process	biological_process	5//7286	0.140822	0.793843	DCXR; FMO2; GCK; G6PD; YJEFN3
GO:0007158	neuron cell-cell adhesion	biological_process	5//7286	0.140822	0.793843	NLGN3; RET; NLGN2; TNR; NLGN1
GO:0007171	activation of transmembrane receptor protein tyrosine kinase activity	biological_process	5//7286	0.140822	0.793843	ANGPTL4; DGKQ; PDGFC; PRLR; GREM1
GO:0007270	neuron-neuron synaptic transmission	biological_process	5//7286	0.140822	0.793843	CACNA1A; DRD2; KIF1B; TMOD2; ARID1B
GO:0010918	positive regulation of mitochondrial membrane potential	biological_process	5//7286	0.140822	0.793843	STOML2; BAD; AKT2; AKT1; BID
GO:0014911	positive regulation of smooth muscle cell migration	biological_process	5//7286	0.140822	0.793843	PDGFB; IGF1; PDGFRB; BCL2; SEMA6D
GO:0015175	neutral amino acid transmembrane transporter activity	molecular_function	5//7286	0.140822	0.793843	SLC1A4; SLC7A9; SLC43A2; SLC7A10; SLC7A8
GO:0015280	ligand-gated sodium channel activity	molecular_function	5//7286	0.140822	0.793843	ASIC2; SCNN1G; ASIC1; SCNN1D; SCNN1A
GO:0015824	proline transport	biological_process	5//7286	0.140822	0.793843	SLC1A4; SLC6A17; SLC36A4; SLC36A1; SLC6A15
GO:0019372	lipoxygenase pathway	biological_process	5//7286	0.140822	0.793843	PLA2G3; ALOX12B; ALOX12; ALOX15; ALOXE3
GO:0019885	antigen processing and presentation of endogenous peptide antigen via MHC class I	biological_process	5//7286	0.140822	0.793843	TAPBP; ERAP2; TAP1; LOC618733; ERAP1
GO:0019887	protein kinase regulator activity	molecular_function	5//7286	0.140822	0.793843	ANKRD54; CSNK2B; CDC37; GCN1; APC
GO:0022010	central nervous system myelination	biological_process	5//7286	0.140822	0.793843	KCNJ10; MAG; CNTNAP1; CNTN2; MYRF
GO:0030215	semaphorin receptor binding	molecular_function	5//7286	0.140822	0.793843	SEMA4D; SEMA6A; SEMA3A; SEMA6B; SEMA6D
GO:0030510	regulation of BMP signaling pathway	biological_process	5//7286	0.140822	0.793843	SFRP4; SFRP5; ACVR2A; RGMA; TFAP2B
GO:0031588	nucleotide-activated protein kinase complex	cellular_component	5//7286	0.140822	0.793843	SESN2; PRKAR1A; PRKAR2A; PRKAA2; PRKAG2
GO:0031597	cytosolic proteasome complex	cellular_component	5//7286	0.140822	0.793843	PSMC1; PSMC4; UBQLN4; PSMC3; PSMC5
GO:0032480	negative regulation of type I interferon production	biological_process	5//7286	0.140822	0.793843	NPLOC4; GPATCH3; TRAF3IP1; UFD1; RNF125
GO:0032927	positive regulation of activin receptor signaling pathway	biological_process	5//7286	0.140822	0.793843	CSNK2B; ACVR2A; ACVR2B; ACVR1B; ZC3H3
GO:0033135	regulation of peptidyl-serine phosphorylation	biological_process	5//7286	0.140822	0.793843	SPTBN4; HRC; PLCL1; PLCL2; NSD1
GO:0034498	early endosome to Golgi transport	biological_process	5//7286	0.140822	0.793843	SNX8; EHD3; TRAPPC10; RBSN; SNX1
GO:0036122	BMP binding	molecular_function	5//7286	0.140822	0.793843	GDF5; BMPR2; CER1; HJV; GREM1
GO:0036312	phosphatidylinositol 3-kinase regulatory subunit binding	molecular_function	5//7286	0.140822	0.793843	FBXL2; PIK3R2; FAM83A; PIK3R1; DAB2IP
GO:0042289	MHC class II protein binding	molecular_function	5//7286	0.140822	0.793843	COL2A1; CD74; KRT17; CD4; LAG3
GO:0042446	hormone biosynthetic process	biological_process	5//7286	0.140822	0.793843	HFE; DIO2; TG; FDX1; CHST8
GO:0043138	3'-5' DNA helicase activity	molecular_function	5//7286	0.140822	0.793843	GINS4; CDC45; FBH1; WRN; GINS2
GO:0043276	anoikis	biological_process	5//7286	0.140822	0.793843	E2F1; BMF; TSC2; STK11; SIK1
GO:0045646	regulation of erythrocyte differentiation	biological_process	5//7286	0.140822	0.793843	HSPA9; P4HTM; SETD1A; CDK6; SPI1
GO:0045779	negative regulation of bone resorption	biological_process	5//7286	0.140822	0.793843	INPP5D; FSHR; UBASH3B; P2RX7; CLDN18
GO:0045823	positive regulation of heart contraction	biological_process	5//7286	0.140822	0.793843	NKX2-5; HRC; GSK3A; ADRB1; APLN
GO:0046850	regulation of bone remodeling	biological_process	5//7286	0.140822	0.793843	LEP; LEPR; SUCO; SYT7; LRP5
GO:0048227	plasma membrane to endosome transport	biological_process	5//7286	0.140822	0.793843	SGSM3; RAB5C; RAB35; SORT1; USP6NL
GO:0048739	cardiac muscle fiber development	biological_process	5//7286	0.140822	0.793843	MYH11; MYPN; NEXN; CXADR; MYO18B
GO:0048843	negative regulation of axon extension involved in axon guidance	biological_process	5//7286	0.140822	0.793843	SEMA3A; SEMA3F; WNT5A; NRP1; WNT3A
GO:0050687	negative regulation of defense response to virus	biological_process	5//7286	0.140822	0.793843	ITCH; TRAF3IP1; RNF26; PCBP2; TRIM38
GO:0051798	positive regulation of hair follicle development	biological_process	5//7286	0.140822	0.793843	TRADD; KRT17; NUMA1; HPSE; FOXN1
GO:0055091	phospholipid homeostasis	biological_process	5//7286	0.140822	0.793843	GPAM; HNF4A; ABCA1; FABP3; ABCG1
GO:0060009	Sertoli cell development	biological_process	5//7286	0.140822	0.793843	DMRT1; FSHR; SOX8; FNDC3A; HSD17B4
GO:0060429	epithelium development	biological_process	5//7286	0.140822	0.793843	HNF1B; LHX1; RARG; BMP4; CHD7
GO:0060982	coronary artery morphogenesis	biological_process	5//7286	0.140822	0.793843	ARID2; HAND2; NRP1; LRP2; NOTCH1
GO:0061298	retina vasculature development in camera-type eye	biological_process	5//7286	0.140822	0.793843	CYP1B1; BMPR2; ROM1; PDGFRA; ACVR2B
GO:0070187	shelterin complex	cellular_component	5//7286	0.140822	0.793843	TERF1; TERF2IP; POT1; TERF2; ACD
GO:0070262	peptidyl-serine dephosphorylation	biological_process	5//7286	0.140822	0.793843	PPP2R1A; DUSP1; PPP2R2B; PPP2R2C; PPP2R2A
GO:0070938	contractile ring	cellular_component	5//7286	0.140822	0.793843	ALKBH4; PDXP; UTRN; AURKB; DAG1
GO:0071257	cellular response to electrical stimulus	biological_process	5//7286	0.140822	0.793843	GRM1; GNAT1; NEUROD2; LOC615792; PALM
GO:0071493	cellular response to UV-B	biological_process	5//7286	0.140822	0.793843	MFAP4; HYAL1; CDKN1A; HYAL2; STK11
GO:0071559	response to transforming growth factor beta	biological_process	5//7286	0.140822	0.793843	FNDC4; MXRA5; ROCK1; SMAD4; ZFHX3
GO:0072089	stem cell proliferation	biological_process	5//7286	0.140822	0.793843	NES; CD34; RNF43; ZNRF3; TRIM71
GO:0090129	positive regulation of synapse maturation	biological_process	5//7286	0.140822	0.793843	NEURL1; RELN; NEUROD2; ADGRL1; DAB2IP
GO:0097120	receptor localization to synapse	biological_process	5//7286	0.140822	0.793843	RELN; DLG4; NETO1; NLGN1; SCRIB
GO:0098693			5//7286	0.140822	0.793843	DNAJC5; PRKCSH; RAB3B; PLD1; BSN
GO:1900006	positive regulation of dendrite development	biological_process	5//7286	0.140822	0.793843	SEZ6; TMEM106B; BMP7; VLDLR; DAB2IP
GO:1900122	positive regulation of receptor binding	biological_process	5//7286	0.140822	0.793843	HFE; BDNF; HOXA3; PLCL1; PLCL2
GO:1901385	regulation of voltage-gated calcium channel activity	biological_process	5//7286	0.140822	0.793843	STAC; CACNB3; CACNB4; CACNB1; AHNAK
GO:1902808	positive regulation of cell cycle G1/S phase transition	biological_process	5//7286	0.140822	0.793843	FAM83D; PHB2; CDC73; EZH2; GLI1
GO:1903546	protein localization to photoreceptor outer segment	biological_process	5//7286	0.140822	0.793843	TULP2; TULP3; TUB; TULP1; C11H2orf71
GO:1903671	negative regulation of sprouting angiogenesis	biological_process	5//7286	0.140822	0.793843	THBS1; ADAMTS9; E2F2; EPN2; EPN1
GO:1990459	transferrin receptor binding	molecular_function	5//7286	0.140822	0.793843	CD81; HFE; SNX4; HJV; SNX1
GO:2000774	positive regulation of cellular senescence	biological_process	5//7286	0.140822	0.793843	HMGA1; SIRT1; CGAS; HMGA2; CDKN2A
GO:0009966	regulation of signal transduction	biological_process	21//7286	0.141951	0.793843	SLA; GPC3; CXHXorf36; BIRC5; CDH2; LOC534155; GPC5; CRK; FURIN; ACVR2A; AFAP1; NCLN; SPRED2; GPC1; SPRY4; SPRY1; SPRED3; ACVR2B; AFAP1L2; ACVR1B; SPRED1
GO:0030674	protein binding, bridging	molecular_function	21//7286	0.141951	0.793843	MEN1; FSCN1; AMFR; MAPRE2; DDB1; VPS11; MLPH; DSP; VPS18; DVL2; GATAD2A; RPTOR; CDYL; NEFL; INSC; COL1A2; CBX5; CAV1; BFAR; HCFC1; FSCN2
GO:0042752	regulation of circadian rhythm	biological_process	21//7286	0.141951	0.793843	PSPC1; PPARA; NOCT; NONO; CSNK1D; CRY1; PRKCG; EZH2; HNRNPD; TIMELESS; RORA; PML; PPARGC1A; SFPQ; ADCY1; PRKDC; PER1; MAGEL2; MAPK9; PROX1; PRKAA2
GO:0005109	frizzled binding	molecular_function	19//7286	0.14683	0.793843	WNT11; WNT2; NDP; WNT16; ROR2; DVL2; WNT10A; WNT7A; FZD1; DVL1; SFRP1; DVL3; WNT5B; MYOC; RNF43; WNT5A; ZNRF3; WNT9B; WNT3A
GO:0009611	response to wounding	biological_process	19//7286	0.14683	0.793843	NMNAT1; PDGFB; TNC; SOX2; SULF2; ZFP36L2; ZFP36L1; F2R; ITGB4; GLI1; VASH1; MDK; BAX; INHBB; SLC1A3; SLC1A2; ABHD2; RIPOR1; PDGFA
GO:0030173	integral component of Golgi membrane	cellular_component	19//7286	0.14683	0.793843	SLC35B2; POMGNT1; ZDHHC20; TBC1D20; YIF1A; TEX261; QSOX1; PCSK7; FKTN; SGMS1; YIF1B; QSOX2; UBIAD1; TVP23A; UNC50; SGMS2; ACER2; B4GALNT2; CUX1
GO:0030374	ligand-dependent nuclear receptor transcription coactivator activity	molecular_function	19//7286	0.14683	0.793843	HMGA1; WDR77; CALCOCO1; ACTN1; ACTN2; PKN1; SS18; ATXN7L3; USP22; ACTN4; PPARGC1A; PPRC1; PPARGC1B; NCOA3; RBM14; BUD31; SRA1; PRKCB; NCOA2
GO:0046854	phosphatidylinositol phosphorylation	biological_process	19//7286	0.14683	0.793843	PIP4K2C; IP6K2; PI4K2A; PI4K2B; PIK3R6; IMPA2; PIK3R3; PIKFYVE; PIK3R2; PIP5K1C; PI4KA; PI4KB; EFR3B; INPP1; IMPA1; PIK3R1; PIK3CD; TMEM150A; PIK3C2B
GO:0032259	methylation	biological_process	65//7286	0.149944	0.793843	DMAP1; FTSJ1; RRNAD1; FTSJ3; TRMT5; TRMT10A; SUV39H1; SETMAR; EEF1AKMT1; ASMTL; PRMT6; PRMT2; MEPCE; PCMTD1; BHMT; BUD23; COMT; COMTD1; RRP8; METTL21C; TRMU; TRMT61A; PRMT9; DNMT3B; GNMT; TRMT1; DNMT1; BMT2; SETD1A; PRMT8; NSUN7; NSD1; MTAP; DNMT3A; PNMT; AMT; ASMT; METTL7B; BHMT2; KMT2B; KMT5C; DOT1L; DPH5; LCMT2; PCMT1; METTL15; SUV39H2; NSUN6; SETD7; RNMT; THUMPD3; KMT5B; EEF2KMT; ICMT; METTL6…
GO:0009653	anatomical structure morphogenesis	biological_process	29//7286	0.150831	0.793843	FSCN1; FOXA3; FOXP3; FOXP1; GSC; TBXT; FOXJ2; LHX1; PITX2; ELF3; FOXO3; FBN1; FBN2; IKBKB; FOXM1; DCHS1; FOXI3; FOXD3; FOXE1; FOXN1; ANKRD11; PDGFRA; FOXP2; FSCN2; FOXK1; FOXD2; FOXO6; FBN3; FOXA2
GO:0005654	nucleoplasm	cellular_component	789//7286	0.150833	0.793843	PSRC1; GMIP; MEN1; DTX2; SEPT4; ARID5A; PSPC1; APRT; MIF; PPARA; STK40; IKZF3; DRG2; USP21; SERPINB9; RBM19; PSKH1; AGO3; CRABP2; ALKBH2; AURKAIP1; ZFYVE27; STRAP; RP2; NXF1; NMNAT1; SH3RF2; NIFK; ITCH; ZBTB21; COMMD5; CIAPIN1; ACADS; FEN1; PNPLA2; BAG6; SURF6; E2F4; GINS3; NCAPH2; KLF1; MED25; POLR3A; RPS19; TFE3; SRSF2; ZMAT5; MYOD1; TRIM27; CCNDBP1; TRMT10A; SUPT7L; SMAD5; HNF4A; ARGLU1; POLA2…
GO:0001223	transcription coactivator binding	molecular_function	6//7286	0.151464	0.793843	TERT; RORA; ZBTB49; ZBTB17; NR4A3; ESR1
GO:0001893	maternal placenta development	biological_process	6//7286	0.151464	0.793843	BMPR2; AKT1; RXRA; PRDX3; STOX2; DAZAP1
GO:0003149	membranous septum morphogenesis	biological_process	6//7286	0.151464	0.793843	FZD1; TGFBR2; FGFR2; FZD2; NSD2; BMP4
GO:0016075	rRNA catabolic process	biological_process	6//7286	0.151464	0.793843	EXOSC4; TRIR; DROSHA; EXOSC5; SLFN14; DIS3
GO:0016811	hydrolase activity, acting on carbon-nitrogen (but not peptide) bonds, in linear amides	molecular_function	6//7286	0.151464	0.793843	PM20D1; ASPA; BTD; ACER1; VNN2; ACER2
GO:0030166	proteoglycan biosynthetic process	biological_process	6//7286	0.151464	0.793843	XYLT2; IGF1; ACAN; XYLT1; CHST8; CANT1
GO:0030194	positive regulation of blood coagulation	biological_process	6//7286	0.151464	0.793843	DMTN; NFE2L2; F2R; THBS1; HPSE; SERPINE1
GO:0030673	axolemma	cellular_component	6//7286	0.151464	0.793843	MYO1D; MAPK8IP3; SPTBN1; NRG1; SLC1A2; EPB41L3
GO:0031143	pseudopodium	cellular_component	6//7286	0.151464	0.793843	MAPK3; CAPN2; ACTN4; MAPK1; MYOZ1; ARRB1
GO:0032330	regulation of chondrocyte differentiation	biological_process	6//7286	0.151464	0.793843	MAF; CTGF; GLG1; SIX2; HOXA11; LNPK
GO:0032940	secretion by cell	biological_process	6//7286	0.151464	0.793843	STX1A; TYRO3; MERTK; FURIN; AXL; PCSK6
GO:0033130	acetylcholine receptor binding	molecular_function	6//7286	0.151464	0.793843	RAPSN; LYNX1; ARRB1; UBXN2A; LYPD1; PSCA
GO:0033622	integrin activation	biological_process	6//7286	0.151464	0.793843	FERMT3; CXCL12; TLN1; COL16A1; ITGB1BP1; FERMT2
GO:0035265	organ growth	biological_process	6//7286	0.151464	0.793843	FGFR2; ADRA1A; PTPN11; DLL1; ACVR2B; BCL2
GO:0042641	actomyosin	cellular_component	6//7286	0.151464	0.793843	PDCD6IP; MYO5A; MYO18A; CDC42BPB; HDAC4; KAT2B
GO:0042982	amyloid precursor protein metabolic process	biological_process	6//7286	0.151464	0.793843	TMCC2; NCSTN; APH1A; APOE; LDLRAP1; NSG1
GO:0044666	MLL3/4 complex	cellular_component	6//7286	0.151464	0.793843	PAXIP1; WDR5; KDM6A; ASH2L; KMT2D; KMT2C
GO:0045019	negative regulation of nitric oxide biosynthetic process	biological_process	6//7286	0.151464	0.793843	CD34; PTGIS; KHSRP; CAV1; ZC3H12A; ATP2B4
GO:0045292	mRNA cis splicing, via spliceosome	biological_process	6//7286	0.151464	0.793843	NCBP2; SART1; NCBP1; LOC518027; RBM22; RNF113A
GO:0045616	regulation of keratinocyte differentiation	biological_process	6//7286	0.151464	0.793843	ERRFI1; GRHL1; KRT84; KRT36; ZFP36L1; ROCK1
GO:0045824	negative regulation of innate immune response	biological_process	6//7286	0.151464	0.793843	MUL1; TYRO3; NLRX1; DRD2; TNFAIP3; IRAK3
GO:0046325	negative regulation of glucose import	biological_process	6//7286	0.151464	0.793843	PID1; PEA15; GRB10; SIRT6; LEP; ENPP1
GO:0046628	positive regulation of insulin receptor signaling pathway	biological_process	6//7286	0.151464	0.793843	SIRT1; ZBTB7B; IGF2; C1QTNF12; NUCKS1; INS
GO:0048016	inositol phosphate-mediated signaling	biological_process	6//7286	0.151464	0.793843	GPR62; ITPR2; ITPR1; ITPR3; NMUR1; EDN1
GO:0048266	behavioral response to pain	biological_process	6//7286	0.151464	0.793843	THBS4; CACNA1A; VWA1; P2RX2; THBS1; P2RX3
GO:0051569	regulation of histone H3-K4 methylation	biological_process	6//7286	0.151464	0.793843	GFI1; PYGO2; ZNF335; KMT2B; KMT2A; GATA3
GO:0051601	exocyst localization	biological_process	6//7286	0.151464	0.793843	EXOC3; EXOC3L1; TNFAIP2; EXOC8; EXOC3L4; EXOC3L2
GO:0060020	Bergmann glial cell differentiation	biological_process	6//7286	0.151464	0.793843	PLPP3; MAPK3; MAP2K1; MAPK1; ABL1; PTPN11
GO:0060074	synapse maturation	biological_process	6//7286	0.151464	0.793843	SEZ6; SEZ6L2; NEFL; BCAN; SEZ6L; PALM
GO:0060077	inhibitory synapse	cellular_component	6//7286	0.151464	0.793843	GAD1; NLGN2; IGSF9; SLC32A1; IGSF9B; IQSEC3
GO:0071498	cellular response to fluid shear stress	biological_process	6//7286	0.151464	0.793843	XBP1; NFE2L2; PKD2; PTK2B; MTSS1; SRC
GO:0071711	basement membrane organization	biological_process	6//7286	0.151464	0.793843	RIC8A; COL4A1; FERMT1; DAG1; FSHR; MMP11
GO:0097539	ciliary transition fiber	cellular_component	6//7286	0.151464	0.793843	FBF1; DZIP1; TCHP; CEP89; ODF2; CEP164
GO:1990023	mitotic spindle midzone	cellular_component	6//7286	0.151464	0.793843	CTTN; RCC2; MAP10; NUMA1; AURKB; EML1
GO:2000178	negative regulation of neural precursor cell proliferation	biological_process	6//7286	0.151464	0.793843	LIMS2; NR2E1; GATA2; RAPGEF1; KDM2B; ILK
GO:0017158	regulation of calcium ion-dependent exocytosis	biological_process	17//7286	0.151575	0.793843	CACNA1A; RPH3AL; SYT13; SYT12; SYTL4; SYT2; SYTL1; RPH3A; SYT15; SYTL3; SYT17; SYT9; C2CD4D; SYTL2; SYT14; SYT8; SYT7
GO:0031624	ubiquitin conjugating enzyme binding	molecular_function	17//7286	0.151575	0.793843	PPARA; DCUN1D5; RNF114; TOLLIP; RNF166; RNF19B; MARCH6; LONRF1; RNF144A; RNF125; ARIH2; DCUN1D3; RNF180; RNF138; ANKIB1; RNF217; LONRF2
GO:0048873	homeostasis of number of cells within a tissue	biological_process	17//7286	0.151575	0.793843	SASH3; PRDM14; IL20RB; KRAS; F2R; GATA2; ILDR2; BAX; GATA1; NOS3; P2RX7; CSF1; PTPN11; KMT2A; BCL2; EXOC5; NOTCH1
GO:0051402	neuron apoptotic process	biological_process	17//7286	0.151575	0.793843	TNFRSF21; FAM162A; BCL2L1; ERBB3; PIGT; NGFR; BOK; TP63; AIFM1; ATN1; BAX; CASP7; NLRP1; LIG4; CIT; BCL2; OXR1
GO:0009749	response to glucose	biological_process	16//7286	0.153841	0.793843	GPAM; SESN2; HNF4A; GLUL; SIDT2; SREBF1; HNF1B; SARM1; ILDR2; THBS1; NEUROD1; MAFA; FKBP1B; INS; ACVR2B; IRS2
GO:0030864	cortical actin cytoskeleton	cellular_component	16//7286	0.153841	0.793843	WDR1; FLOT1; LLGL1; MLPH; CDH2; DLC1; MYO1A; NF2; MYRIP; PLEKHH2; MOBP; MYZAP; PPP1R9A; SHROOM4; MTSS1L; FLOT2
GO:0070301	cellular response to hydrogen peroxide	biological_process	16//7286	0.153841	0.793843	MAPK13; NET1; ANKZF1; NFE2L2; RELA; CYP1B1; SIRT1; EZH2; HDAC6; MAPK7; ABL1; KDM6B; ZNF580; TNFAIP3; SETX; PRKCD
GO:0072593	reactive oxygen species metabolic process	biological_process	16//7286	0.153841	0.793843	SESN2; CYR61; PDGFB; VAV1; PDK4; PLA2R1; CTGF; P2RX7; DRD5; NDUFA13; GLS2; SH3PXD2A; NDUFS3; NNT; BCL2; PREX1
GO:0086010	membrane depolarization during action potential	biological_process	16//7286	0.153841	0.793843	CACNA1A; KCNH2; CACNA1G; SCN8A; CACNA1B; CACNA1F; SCN5A; SCN4A; SCN10A; CACNA1S; CACNA1E; CATSPER4; CACNA1H; CACNA1I; CACNA1C; CATSPER3
GO:0042826	histone deacetylase binding	molecular_function	44//7286	0.154006	0.793843	ANKRD1; TCF21; BRMS1L; HSP90AA1; RELA; HDAC5; SMG5; FOXP3; PKN1; HDAC1; CRY1; MIER2; INSM1; NR2E1; HDAC6; RFXANK; MEF2B; BCOR; NCOR1; ZBTB7B; KCTD21; CAMTA2; MEF2D; AKAP8L; SFPQ; DACT1; MYOCD; ZMYND15; UHRF1BP1; MIER1; CBX5; NKX3-1; GLI3; NACC2; SP2; SIX3; KAT2A; HIC1; SKOR2; HDAC4; BHLHE41; SP1; SIK1; KAT2B
GO:0043066	negative regulation of apoptotic process	biological_process	154//7286	0.155641	0.793843	HPN; MIF; STK40; PLK3; SERPINB9; PCID2; MICAL1; WNT11; SH3RF2; CTSH; ITCH; CIAPIN1; ERCC5; BAG6; PDCD1; LHX3; OSR1; FHL2; ANGPTL4; TFAP2A; CD74; ASIC2; DNAJA1; SHC1; XBP1; RARA; CYR61; PRELID1; IER3; RELA; PHB2; CITED2; NKX2-5; CD27; DSTYK; IGF1; DDB1; MTDH; BIRC5; BCL2L1; COPS5; CDC73; AGAP2; LIMS2; PTK2B; SIRT1; SERPINB2; LOC281376; HNF1B; CHD8; NR2E1; LHX4; RAF1; ATOH1; RARG; PIDD1; GLI2; WNT7…
GO:0001578	microtubule bundle formation	biological_process	15//7286	0.155995	0.793843	PSRC1; MARK4; GAS2L1; FES; CLASP1; CDK5RAP2; CLIP1; NCKAP5L; NUMA1; MAP1B; TPPP; MAP2; MTCL1; NAV1; TTLL6
GO:0030073	insulin secretion	biological_process	15//7286	0.155995	0.793843	CYB5R4; PTPRN; CPLX3; HNF1B; ILDR2; PDX1; LEP; IL1RN; NEUROD1; MYO5A; MAFA; FKBP1B; VGF; ACVR2B; PCLO
GO:0030177	positive regulation of Wnt signaling pathway	biological_process	15//7286	0.155995	0.793843	TERT; CSNK1D; CDC73; SULF2; RSPO1; SMARCA4; HHEX; SFRP1; SALL1; KANK1; FGFR2; DACT1; DIXDC1; LGR6; SULF1
GO:0032007	negative regulation of TOR signaling	biological_process	15//7286	0.155995	0.793843	AKT1S1; FLCN; UBR2; TNFAIP8L1; SIRT1; GSK3A; PREX2; MAPKAPK5; NPRL3; DEPDC5; TSC1; TSC2; PRKAA2; DEPTOR; PREX1
GO:0060828	regulation of canonical Wnt signaling pathway	biological_process	15//7286	0.155995	0.793843	MKS1; GPC3; LRP4; ROR2; ZNF703; OTULIN; ANKRD10; WWTR1; AMER3; DACT1; CTNND2; AMER1; DAAM2; ZNRF3; FAM53B
GO:0043123	positive regulation of I-kappaB kinase/NF-kappaB signaling	biological_process	50//7286	0.156978	0.793843	S100B; RBCK1; NOD2; CD74; RELA; TICAM1; TRADD; CCDC22; LITAF; PELI1; CARD9; MTDH; TERF2IP; MAP3K14; ANKRD17; RNF31; PRKCE; CD4; SHARPIN; PINK1; F2R; CARD11; LTBR; FASLG; LURAP1L; NDFIP1; S100A12; TNIP2; NOD1; IL1B; PIM2; ABL1; CFLAR; TRIM62; MAP3K3; TRAF2; EDAR; TRIM32; TNFRSF19; UNC5CL; RIPK1; LURAP1; TIRAP; TRIM38; ROR1; PRKCB; INAVA; TLR6; BRD4; TNFSF10
GO:0097190	apoptotic signaling pathway	biological_process	27//7286	0.157357	0.793843	TNFRSF21; PPARD; CD27; TNFRSF1B; BAD; TNFRSF9; TNFRSF10D; CASP2; TNFRSF6B; TNFRSF25; LTBR; NGFR; FASLG; SGPL1; ANXA6; BAX; DAPK1; PTGIS; NDUFA13; RELT; CAV1; TNFRSF18; DIDO1; LOC510798; BAK1; TM2D1; CD28
GO:0001759	organ induction	biological_process	7//7286	0.15754	0.793843	FGFR1; GDNF; FGF2; SIX1; HOXA11; SPRY1; BMP4
GO:0002089	lens morphogenesis in camera-type eye	biological_process	7//7286	0.15754	0.793843	BCAR3; CITED2; NECTIN1; SOX1; PROX1; PITX3; NECTIN3
GO:0003376	sphingosine-1-phosphate signaling pathway	biological_process	7//7286	0.15754	0.793843	SPNS1; S1PR2; S1PR3; S1PR5; S1PR4; SPHK2; SPNS2
GO:0005227	calcium activated cation channel activity	molecular_function	7//7286	0.15754	0.793843	ANO10; CALHM1; TRPM4; TMEM63C; ANO1; PKD2L1; CATSPER4
GO:0006476	protein deacetylation	biological_process	7//7286	0.15754	0.793843	HDAC5; HDAC1; SIRT1; HDAC6; SIN3A; SIRT4; HDAC4
GO:0007191	adenylate cyclase-activating dopamine receptor signaling pathway	biological_process	7//7286	0.15754	0.793843	SLC9A3R1; ADCY5; PTGER1; GNB1; DRD5; GNG2; GNAL
GO:0008026	ATP-dependent helicase activity	molecular_function	7//7286	0.15754	0.793843	DDX1; RECQL4; RTEL1; WRN; RECQL5; SNRNP200; DDX11
GO:0018022	peptidyl-lysine methylation	biological_process	7//7286	0.15754	0.793843	EEF1AKMT1; CAMKMT; METTL21C; IRF4; ETFBKMT; SETD7; FAM173B
GO:0019432	triglyceride biosynthetic process	biological_process	7//7286	0.15754	0.793843	GPAM; GPAT4; GPAT2; DGAT2; LPIN3; LPIN2; MOGAT1
GO:0030206	chondroitin sulfate biosynthetic process	biological_process	7//7286	0.15754	0.793843	XYLT2; DSE; CHST7; CSGALNACT1; CHPF; CHST3; SLC35D2
GO:0034497	protein localization to pre-autophagosomal structure	biological_process	7//7286	0.15754	0.793843	ATG9A; WDR45; STX17; ATG9B; WIPI2; MFN2; PACS2
GO:0035518	histone H2A monoubiquitination	biological_process	7//7286	0.15754	0.793843	DDB2; DDB1; BCOR; TRIM37; RING1; CUL4B; KDM2B
GO:0042059	negative regulation of epidermal growth factor receptor signaling pathway	biological_process	7//7286	0.15754	0.793843	SOCS4; ERRFI1; CBLC; CBL; RNF126; ZFYVE28; ITGA1
GO:0043254	regulation of protein complex assembly	biological_process	7//7286	0.15754	0.793843	INSM1; PINK1; PTPN11; NCLN; HJURP; HCFC1; DAB2IP
GO:0045618	positive regulation of keratinocyte differentiation	biological_process	7//7286	0.15754	0.793843	VDR; CYP27B1; NUMA1; NCOA3; H2AFY; NOTCH1; OVOL2
GO:0050435	beta-amyloid metabolic process	biological_process	7//7286	0.15754	0.793843	APEH; IDE; BACE1; NCSTN; UNC13A; BECN1; NAT8
GO:0051279	regulation of release of sequestered calcium ion into cytosol	biological_process	7//7286	0.15754	0.793843	PTK2B; PRKCE; PTPN6; FCHSD1; UBASH3B; PRKD1; ATG5
GO:0055089	fatty acid homeostasis	biological_process	7//7286	0.15754	0.793843	GPAM; ABCD1; XBP1; SIRT1; DGAT2; APOE; INS
GO:0060766	negative regulation of androgen receptor signaling pathway	biological_process	7//7286	0.15754	0.793843	TCF21; HEYL; FOXP1; HDAC1; SIRT1; SMARCA4; SFRP1
GO:0060993	kidney morphogenesis	biological_process	7//7286	0.15754	0.793843	HNF1B; WWTR1; PRKX; NPHP3; GCNT1; GCNT4; WNT9B
GO:0070628	proteasome binding	molecular_function	7//7286	0.15754	0.793843	BAG6; PSMG1; PSMF1; USP13; ZFAND1; PSMD14; SACS
GO:0070986	left/right axis specification	biological_process	7//7286	0.15754	0.793843	CITED2; PITX2; EPB41L5; IFT172; HSPB11; DLL1; NOTCH1
GO:0071837	HMG box domain binding	molecular_function	7//7286	0.15754	0.793843	MEOX1; DLX5; HOXA3; HHEX; HOXC4; SP1; GATA3
GO:0071850	mitotic cell cycle arrest	biological_process	7//7286	0.15754	0.793843	RGCC; CDKN1A; MCPH1; NKX3-1; FAP; PNPT1; CDC14B
GO:0090399	replicative senescence	biological_process	7//7286	0.15754	0.793843	TERT; WNT16; CDKN1A; PLA2R1; CTC1; CDKN2A; SERPINE1
GO:2000811	negative regulation of anoikis	biological_process	7//7286	0.15754	0.793843	ITGA5; PDK4; SRC; NTRK2; CAV1; BCL2; NOTCH1
GO:0001974	blood vessel remodeling	biological_process	14//7286	0.157989	0.793843	DLL4; HOXA3; BMPR2; EPAS1; BAX; NOS3; DBH; RBPJ; MDM2; AXL; ACVR2B; BAK1; ATG5; CHD7
GO:0031519	PcG protein complex	cellular_component	14//7286	0.157989	0.793843	CSNK2B; PCGF5; CBX8; PHC2; CBX6; YY1; BCOR; RING1; SCML2; PHC1; KDM2B; UBAP2L; CBX4; CBX7
GO:0031593	polyubiquitin binding	molecular_function	14//7286	0.157989	0.793843	BAG6; TNIP1; UBQLN4; ZFAND2B; SHARPIN; HDAC6; FAAP20; TNIP2; UBQLN1; ABRAXAS1; TNIP3; SPRTN; DZIP3; BABAM2
GO:0032420	stereocilium	cellular_component	14//7286	0.157989	0.793843	ELMOD3; BBS2; SLC9A3R1; CDH23; MYO1C; TSPEAR; DOCK4; RIPOR2; MYO7A; PCDH15; ESPN; FSCN2; MYO15A; TRIOBP
GO:0046627	negative regulation of insulin receptor signaling pathway	biological_process	14//7286	0.157989	0.793843	CISH; GRB14; PID1; INPP5K; GRB10; KANK1; IL1B; SOCS2; TSC1; SOCS3; ENPP1; TSC2; PRKCB; PRKCD
GO:0048514	blood vessel morphogenesis	biological_process	14//7286	0.157989	0.793843	CYP1B1; FGFR1; CDH2; COL4A1; ETV2; GDF2; SHB; RASA1; EPHA2; SERPINF2; EDN1; LOX; FOXN1; FLT4
GO:0048589	developmental growth	biological_process	14//7286	0.157989	0.793843	STRA6; PYGO2; DMBX1; GLI2; PSAP; ASPM; SRF; GLI3; SMAD4; HOXA11; ZMIZ1; TBCE; BCL2; GATA3
GO:0071339	MLL1 complex	cellular_component	14//7286	0.157989	0.793843	TEX10; TAF6; E2F6; LAS1L; WDR5; CHD8; SENP3; PHF20; ASH2L; TAF4; MAX; HCFC1; KMT2A; PRPF31
GO:0005802	trans-Golgi network	cellular_component	56//7286	0.15866	0.793843	ATP9B; STX4; CHST4; RAB7B; ARFRP1; TAS2R16; RAB30; BACE1; CHID1; PLEKHJ1; GGA3; AP4M1; STX6; INPP5K; PI4K2A; PI4K2B; GCC2; RAB29; OCRL; PLOD3; VPS53; TJAP1; YIPF2; ARFGEF2; PIFO; CA4; IGF2R; M6PR; FURIN; CLIP3; ARFGEF1; DOPEY2; OSBP; RAB32; ATP7B; AP4B1; CHST2; MARCH9; DENND5A; GCNT1; STX10; PLEKHA8; GOLGA1; CNST; NMNAT2; ATP7A; SYT17; CLVS2; PHETA1; BECN1; MYO18A; PRKD1; GPER1; GSAP; RAB13; RGS20
GO:0001958	endochondral ossification	biological_process	13//7286	0.159763	0.793843	COL2A1; PEX7; NAB2; DLX5; COL1A1; PHOSPHO1; COL13A1; CSGALNACT1; MEF2D; ALPL; SCX; BMP6; BMP4
GO:0006303	double-strand break repair via nonhomologous end joining	biological_process	13//7286	0.159763	0.793843	NHEJ1; RNF8; POLL; ERCC4; TP53BP1; PRKDC; XRCC1; PSMD14; LIG4; MRE11; DCLRE1A; CYREN; XRCC4
GO:0007566	embryo implantation	biological_process	13//7286	0.159763	0.793843	MST1; PPARD; DDR1; PRDM14; EPO; PTGIS; RXRA; UBE2Q1; HMX3; ARID1A; VMP1; EMP2; PCSK5
GO:0008306	associative learning	biological_process	13//7286	0.159763	0.793843	RIN1; CHRNB2; ASIC1; TNR; LGMN; DRD2; SRF; RELN; DBH; NEUROD2; DRD5; SHANK1; GRIN1
GO:0010575	positive regulation of vascular endothelial growth factor production	biological_process	13//7286	0.159763	0.793843	C3; CYP1B1; SULF2; EIF2AK3; RORA; HPSE; BRCA1; ARNT; IL1B; CCBE1; C5AR1; FLT4; SULF1
GO:0045505	dynein intermediate chain binding	molecular_function	13//7286	0.159763	0.793843	DNAH7; DNAH2; DNAH9; HTT; DYNLRB1; HOOK3; DNAAF5; SPTBN5; DNAH5; DNHD1; DNAH17; DNAH1; TRIM58
GO:0048675	axon extension	biological_process	13//7286	0.159763	0.793843	HSP90AA1; POU4F2; DVL1; SEMA7A; DCX; MAP1B; ULK1; CYFIP1; SEMA5B; PLXNB3; SPG11; PLXNB1; RAPH1
GO:0050840	extracellular matrix binding	molecular_function	13//7286	0.159763	0.793843	CYR61; ITGA2B; SMOC1; NID1; ADAMTS15; ADAMTS5; SPOCK2; THBS1; BGN; OLFML2A; FBLN2; ITGAV; SSC5D
GO:0001953	negative regulation of cell-matrix adhesion	biological_process	8//7286	0.160858	0.793843	THBS1; RASA1; MYOC; BCL6; PIK3R1; CDKN2A; ACER2; HOXA7
GO:0003016	respiratory system process	biological_process	8//7286	0.160858	0.793843	STK40; SELENON; KDM6A; RAB3A; CCBE1; ECEL1; JAG2; FLT4
GO:0006446	regulation of translational initiation	biological_process	8//7286	0.160858	0.793843	NCBP2; EIF4G2; EIF5B; NCBP1; KLHL25; CTIF; EIF4G1; EIF5
GO:0006884	cell volume homeostasis	biological_process	8//7286	0.160858	0.793843	E2F4; LRRC8A; KCNN4; LRRC8E; LRRC8B; P2RX7; LRRC8D; SLC12A7
GO:0007076	mitotic chromosome condensation	biological_process	8//7286	0.160858	0.793843	NCAPH; PHF23; NCAPG; NCAPD3; CHMP1A; AKAP8L; NCAPD2; SMC2
GO:0008195	phosphatidate phosphatase activity	molecular_function	8//7286	0.160858	0.793843	PLPP2; PLPP3; PLPPR2; PLPP1; PLPPR1; PLPP4; LPIN3; LPIN2
GO:0008569	ATP-dependent microtubule motor activity, minus-end-directed	molecular_function	8//7286	0.160858	0.793843	DNAH7; DNAH2; DNAH9; DNAH5; DNHD1; KIFC3; DNAH17; DNAH1
GO:0015012	heparan sulfate proteoglycan biosynthetic process	biological_process	8//7286	0.160858	0.793843	XYLT2; EXTL3; NDST1; DSE; GLCE; NDST2; XYLT1; EXT2
GO:0016574	histone ubiquitination	biological_process	8//7286	0.160858	0.793843	RNF20; CBX8; HUWE1; UHRF1; USP22; RING1; PHC1; SUZ12
GO:0022011	myelination in peripheral nervous system	biological_process	8//7286	0.160858	0.793843	LGI4; ADGRG6; DAG1; MYOC; CNTNAP1; SH3TC2; ILK; ADAM22
GO:0030520	intracellular estrogen receptor signaling pathway	biological_process	8//7286	0.160858	0.793843	PADI2; SAFB; POU4F2; SRC; PPARGC1B; ESR2; ARID1A; ESR1
GO:0031527	filopodium membrane	cellular_component	8//7286	0.160858	0.793843	TTYH1; VASP; TBC1D10C; UTRN; MYO10; FZD9; ITGAV; PALM
GO:0048384	retinoic acid receptor signaling pathway	biological_process	8//7286	0.160858	0.793843	RARA; RARG; ACTN4; PML; RXRA; ESRRG; CYP26B1; SNW1
GO:0048485	sympathetic nervous system development	biological_process	8//7286	0.160858	0.793843	GDNF; PLXNA4; TP63; HAND2; NRP1; TFAP2B; NTRK1; GATA3
GO:0051371	muscle alpha-actinin binding	molecular_function	8//7286	0.160858	0.793843	OBSL1; LDB3; NRAP; MYPN; PKD2L1; MYBPC2; TTN; MYOM3
GO:0051497	negative regulation of stress fiber assembly	biological_process	8//7286	0.160858	0.793843	WASF2; INPP5K; CLASP1; ARHGAP6; DLC1; TACSTD2; MYOC; PHLDB2
GO:0060088	auditory receptor cell stereocilium organization	biological_process	8//7286	0.160858	0.793843	SLC9A3R1; CLIC5; RIPOR2; MYO7A; PCDH15; STRC; TRIOBP; SCRIB
GO:0061178	regulation of insulin secretion involved in cellular response to glucose stimulus	biological_process	8//7286	0.160858	0.793843	SIDT2; BIRC5; CDK16; PRKCE; ADCY5; BRSK2; LRP5; SLC9B2
GO:0071360	cellular response to exogenous dsRNA	biological_process	8//7286	0.160858	0.793843	PQBP1; FLOT1; MAVS; MUL1; CGAS; DDX58; CAV1; TMEM173
GO:0071565	nBAF complex	cellular_component	8//7286	0.160858	0.793843	SMARCB1; SMARCD3; SMARCA4; DPF3; ARID1A; DPF1; ARID1B; SS18L1
GO:0097381	photoreceptor disc membrane	cellular_component	8//7286	0.160858	0.793843	GRK1; RGS9; GNAT1; GNB1; PDE6A; SPTBN5; PRKCA; ATP8A2
GO:0007275	multicellular organism development	biological_process	176//7286	0.161204	0.793843	SEMA4A; RAB18; EMX2; NOSIP; SFRP4; WNT11; ODF4; WNT2; TMEM100; DPYSL2; TMEM198; MYOD1; SEC61A1; ANGPTL4; RNF114; KCTD11; OLFML3; TRIM54; PPDPF; DDX1; XBP1; GADD45B; CITED2; EID2; WNT16; CD27; TNFRSF1B; DLL4; HAND1; PDLIM7; HEYL; NGRN; DMRT1; EYA2; ASCL2; HOXA2; HOXA3; HOXB4; NEUROD6; TNFRSF9; TNFRSF10D; RTL1; CDK3; INSM1; SLC26A8; MYOG; DMBX1; VDR; HOXC5; CUX2; GTF2IRD1; WNT10A; RAF1; CDX1; RAPGE…
GO:0002053	positive regulation of mesenchymal cell proliferation	biological_process	12//7286	0.161234	0.793843	WNT2; FOXP1; FBXW4; FGFR1; TP63; TGFBR2; FGFR2; WNT5A; FOXP2; LRP5; CHRD; IRS2
GO:0031069	hair follicle morphogenesis	biological_process	12//7286	0.161234	0.793843	TMEM79; KRT71; KRT17; WNT10A; SNAI1; TP63; FGFR2; FOXE1; IGFBP5; GORAB; BCL2; NOTCH1
GO:0032757	positive regulation of interleukin-8 production	biological_process	12//7286	0.161234	0.793843	NOD2; MAVS; GDF2; DDX58; IL1B; PRKD2; ZNF580; RIPK1; TIRAP; IL17D; SERPINE1; AFAP1L2
GO:0035257	nuclear hormone receptor binding	molecular_function	12//7286	0.161234	0.793843	MYOD1; SMARCD3; CRY1; SIRT1; NCOR1; ACTN4; TCF7L2; TACC2; NCOA3; BUD31; NCOA2; SNW1
GO:0002009	morphogenesis of an epithelium	biological_process	11//7286	0.162287	0.793843	TBX5; KRT17; GLI2; TIMELESS; HHEX; CA9; FREM2; WNT5A; PCDH15; TBX4; FRAS1
GO:0004709	MAP kinase kinase kinase activity	molecular_function	11//7286	0.162287	0.793843	MAP3K11; TAOK2; MAP3K6; RAF1; MAP3K9; MAP3K4; MAP3K13; MAP3K21; MAP3K15; MAP3K10; BRAF
GO:0008373	sialyltransferase activity	molecular_function	11//7286	0.162287	0.793843	ST3GAL2; ST8SIA5; ST3GAL1; ST6GALNAC4; ST3GAL4; ST6GAL1; ST6GAL2; ST8SIA3; ST6GALNAC1; ST6GALNAC6; ST3GAL5
GO:0008408	3'-5' exonuclease activity	molecular_function	11//7286	0.162287	0.793843	REXO2; TRIR; WRN; BAP1; TREX1; REXO4; APLF; EXD1; POLG; MRE11; EXD3
GO:0008514	organic anion transmembrane transporter activity	molecular_function	11//7286	0.162287	0.793843	SLC22A5; SLC22A23; SLC17A3; SLC22A31; SLC22A3; SLC22A2; ABCC5; SLCO1C1; SLC22A1; SLC22A11; SLC22A15
GO:0030552	cAMP binding	molecular_function	11//7286	0.162287	0.793843	CNGA2; PDE4A; PDE2A; RAPGEF2; CNGB1; HCN1; BVES; MAP2; PRKAR1A; PRKAR2A; HCN4
GO:0032689	negative regulation of interferon-gamma production	biological_process	11//7286	0.162287	0.793843	VSIR; RARA; FOXP3; IL20RB; PGLYRP2; PRNP; PDCD1LG2; CD274; PGLYRP3; AXL; GATA3
GO:0043236	laminin binding	molecular_function	11//7286	0.162287	0.793843	LYPD5; NID1; ADAM9; THBS1; ADGRG6; DAG1; AGRN; ACHE; GPC1; TINAGL1; SSC5D
GO:0051225	spindle assembly	biological_process	11//7286	0.162287	0.793843	HAUS8; CCDC155; CSNK1D; NCOR1; HAUS5; TUBB1; HAUS6; INO80; HAUS7; TNKS; HAUS3
GO:0060425	lung morphogenesis	biological_process	11//7286	0.162287	0.793843	STK40; TCF21; MAPK8IP3; PLOD3; MAPK3; MAP2K1; TGFBR2; MAPK1; SRF; MAP2K2; BMP4
GO:0071392	cellular response to estradiol stimulus	biological_process	11//7286	0.162287	0.793843	RAMP3; MYOD1; FAM210B; MYOG; ZNF703; KAT5; SFRP1; NCOA3; SSTR1; GPER1; ESR1
GO:0005639	integral component of nuclear inner membrane	cellular_component	9//7286	0.162402	0.793843	TMEM201; SUN2; P2RX2; P2RX7; ANKLE1; P2RX1; P2RX6; P2RX3; LBR
GO:0007205	protein kinase C-activating G-protein coupled receptor signaling pathway	biological_process	9//7286	0.162402	0.793843	DGKD; CISH; F2R; DGKZ; DGKG; DGKQ; EDN1; DGKI; DGKH
GO:0015026	coreceptor activity	molecular_function	9//7286	0.162402	0.793843	RAMP3; CD4; NGFR; RAMP2; HJV; ACVR2A; RGMA; GPR15; RGMB
GO:0030325	adrenal gland development	biological_process	9//7286	0.162402	0.793843	WNT11; STRA6; CITED2; PBX1; NR5A1; INSR; SALL1; PDGFRA; ARID5B
GO:0030506	ankyrin binding	molecular_function	9//7286	0.162402	0.793843	KCNJ11; SPTBN4; SPTBN1; FLNC; SLC4A1; SLC8A1; NRCAM; KCNQ2; PLEC
GO:0030705	cytoskeleton-dependent intracellular transport	biological_process	9//7286	0.162402	0.793843	KIF5C; CCDC88B; KIF1C; KIF13B; MYO10; KIF1A; KIF1B; KIF5B; KIF13A
GO:0042166	acetylcholine binding	molecular_function	9//7286	0.162402	0.793843	CHRNB2; CHRNB1; CHRNG; CHRND; CHRNA1; CHRNE; SLC18A3; ACHE; CHRNB3
GO:0048255	mRNA stabilization	biological_process	9//7286	0.162402	0.793843	NOCT; ELAVL1; GDNF; AXIN2; E2F1; THRAP3; APOBEC1; MAPKAPK2; LARP1
GO:1901223	negative regulation of NIK/NF-kappaB signaling	biological_process	9//7286	0.162402	0.793843	RELA; LITAF; NLRP12; HDAC7; RASSF2; FBXW11; NLRC3; ZC3H12A; CYLD
GO:2001275	positive regulation of glucose import in response to insulin stimulus	biological_process	9//7286	0.162402	0.793843	KLF15; POU4F2; PIK3R3; AKT2; PIK3R2; IRS1; PTPN11; PIK3R1; INS
GO:0000185	activation of MAPKKK activity	biological_process	10//7286	0.162757	0.793843	TRAF7; GADD45B; MAP4K1; STK26; TAB1; STK24; TNIK; MAP4K4; DAB2IP; MAP4K3
GO:0001702	gastrulation with mouth forming second	biological_process	10//7286	0.162757	0.793843	PLPP3; LHX1; UGDH; ACVR2A; ZBTB17; SMAD4; TENM4; ACVR2B; LRP5; CHRD
GO:0004970	ionotropic glutamate receptor activity	molecular_function	10//7286	0.162757	0.793843	GRIA4; GRIK5; GRIN3A; GRIK4; GRIN2B; GRIK3; GRID1; GRIK1; GRIN3B; GRIN1
GO:0006855	drug transmembrane transport	biological_process	10//7286	0.162757	0.793843	SLC17A3; SLC22A18; ABCG5; SLC47A2; ABCC1; SLC22A2; RALBP1; SLC18A3; ABCG2; SLC22A1
GO:0007498	mesoderm development	biological_process	10//7286	0.162757	0.793843	CTDNEP1; ETS2; TBXT; SNAI1; ACVR2A; EPB41L5; SMAD4; ACVR2B; PALB2; WNT3A
GO:0017049	GTP-Rho binding	molecular_function	10//7286	0.162757	0.793843	NET1; CDC42EP2; KCTD13; CDC42EP4; RTKN; PKN1; WHAMM; PKN3; ROCK1; TNFAIP1
GO:0031418	L-ascorbic acid binding	molecular_function	10//7286	0.162757	0.793843	P4HTM; P4HA1; P3H2; OGFOD1; P3H1; PLOD3; EGLN2; PHYH; DBH; P4HA2
GO:0042800	histone methyltransferase activity (H3-K4 specific)	molecular_function	10//7286	0.162757	0.793843	CXXC1; SETMAR; WDR5; ASH2L; SETD1A; KMT2B; KMT2A; SETD1B; KMT2D; KMT2C
GO:0043393	regulation of protein binding	biological_process	10//7286	0.162757	0.793843	SMARCD3; HDAC5; DZIP1; SRC; CRK; HOPX; UBASH3B; LDLRAP1; CYLD; HDAC4
GO:0045995	regulation of embryonic development	biological_process	10//7286	0.162757	0.793843	NOCT; BAG6; NFE2L2; EHMT1; LAMA4; INSR; SOX17; LAMA3; LAMA5; TRIP12
GO:0048870	cell motility	biological_process	10//7286	0.162757	0.793843	FSCN1; IER2; PLD2; ELMO1; ITGB4; MAP2K1; EPHA2; ACTB; CD34; PHACTR1
GO:0050728	negative regulation of inflammatory response	biological_process	34//7286	0.162794	0.793843	PPARA; FEM1A; AOAH; ABR; MVK; TNFAIP8L2; TNFRSF1B; FOXP3; NLRP12; TYRO3; SMPDL3B; NLRX1; SHARPIN; OTULIN; FNDC4; RORA; ADA; NDFIP1; KRT1; METRNL; PTGIS; APOE; C1QTNF12; NLRC3; TNFAIP3; SOCS3; ADORA1; GHRL; IL22RA2; MEFV; BCR; ADORA2A; GPER1; GATA3
GO:0005913	cell-cell adherens junction	cellular_component	25//7286	0.164224	0.793843	ZYX; NECTIN2; NECTIN4; FLOT1; CDC42EP4; JUP; PDLIM7; GYPC; FAT2; CDH2; BMPR2; DLG5; MPP5; NECTIN1; TIGIT; TNKS1BP1; PTPRM; APC; DSC2; CADM2; FLOT2; TJP1; NECTIN3; AFDN; SCRIB
GO:0030326	embryonic limb morphogenesis	biological_process	25//7286	0.164224	0.793843	DLX5; LRP4; TBX5; FGFR1; PBX1; SALL4; WNT7A; TP63; GDF5; FBN2; BMP7; SP9; EN1; ACD; GLI3; WNT5A; HOXA11; MEGF8; TBX4; HOXD13; FRAS1; GREM1; BMP4; CYP26B1; NOTCH1
GO:0045171	intercellular bridge	cellular_component	25//7286	0.164224	0.793843	CDCA8; UNC119; NCAPH2; AGBL5; PPP1R13L; PCIF1; FAN1; CEP131; QSOX1; ESRRA; RAB35; KIF2B; RFXANK; NTNG2; CD34; APC2; PRKCI; RAB11FIP3; PKNOX2; SETX; SRA1; HAUS3; TEX14; KIF23; MTUS2
GO:0042981	regulation of apoptotic process	biological_process	110//7286	0.165362	0.793843	IKZF3; BAG6; TNFRSF21; MST1; NOD2; MAP2K3; TNFAIP8L2; DUSP1; GDF10; RELA; BCL2L14; RTKN; PEA15; MAP4K1; CARD9; PAK4; BAD; BCL2L1; TNFRSF9; MAP3K14; STK26; PAK6; TAOK2; MADD; TNFAIP8L1; CASP2; SIRT1; RASSF3; STK10; CARD6; SARM1; RASSF5; WRN; PINK1; CARD11; TNFRSF25; NRK; GDF2; ALX3; BAP1; LTBR; STRADB; MAP2K1; NGFR; BOK; STK24; GDF5; DIP2A; TNIK; DLG5; MAP3K2; PAK5; AKT1; BMP7; BAX; RASSF2; TRIM24…
GO:0038083	peptidyl-tyrosine autophosphorylation	biological_process	24//7286	0.167792	0.793843	SLA; BTK; CSK; FES; DDR1; SRMS; GRAP; TYK2; PTK2B; GRAP2; YES1; HCK; MAPK3; ZAP70; ABL2; SRC; IGF1R; INSR; JAK1; TEC; TNK2; ABL1; NTRK1; FER
GO:0048666	neuron development	biological_process	24//7286	0.167792	0.793843	PACSIN1; GLI2; TENM3; ATAT1; NR2F6; NEUROD2; TENM1; ASCL1; EN1; CNTF; NEUROD1; MAPK9; NRP1; NEUROD4; CTF1; TENM4; PITX3; BECN1; SKOR2; TENM2; FIG4; PBX3; ALK; ATP8A2
GO:0005667	transcription factor complex	cellular_component	82//7286	0.169514	0.793843	TFDP2; ANKRD1; E2F4; LHX3; MYOD1; HCLS1; SMAD5; GATA5; PDLIM1; JUNB; E2F6; RELA; NKX2-5; CREM; RBPJL; GSC; DMBX1; PBX1; GATA4; TCF3; HNF1B; TBX2; NFATC4; YY1; RARG; TCF7; MEF2B; GATA2; PITX2; RBL2; NR2E3; TP63; TCF7L2; KAT5; WWTR1; E2F1; PROP1; EPAS1; E2F2; SATB2; RCOR2; GATA1; SMAD6; SOX17; PITX1; ARNT; PRKDC; SIX1; MAFB; TEAD1; HAND2; SIN3A; EYA3; NFATC2; SCX; GATA6; TP73; RBPJ; NR4A3; LMO2; SN…
GO:0042593	glucose homeostasis	biological_process	46//7286	0.171109	0.793843	SESN2; CACNA1A; HNF4A; RBP4; CRTC2; XBP1; CYB5R4; PYGL; SIDT2; RPH3AL; BAD; PLSCR3; INPP5K; CRY1; TRPV4; MBD5; PDK4; KCNB1; ADGRF5; GCK; SIRT6; TCF7L2; PDX1; FOXO3; WFS1; LEP; FBN1; INSR; AKT1; DBH; RFX6; NEUROD1; PTPN11; GCGR; NUCKS1; BHLHA15; IGFBP5; LEPR; SLC37A4; TFAP2B; PPP1R3G; INS; VGF; CSMD1; PRKAA2; STK11
GO:0000187	activation of MAPK activity	biological_process	31//7286	0.174081	0.793843	CD81; AVPI1; SHC1; MAP2K3; IGF1; MAP3K11; MADD; RET; CSPG4; MAPK3; MAP2K1; KIT; LPAR3; THBS1; NRG1; INSR; MAPK1; GRM1; C1QTNF2; MUC20; IL1B; P2RX7; PTPN11; PLCE1; WNT5A; GHRL; INAVA; PAK3; SHC2; MAP2K7; ALK
GO:0042552	myelination	biological_process	22//7286	0.175205	0.793843	EIF2B4; TNFRSF21; NAB2; CMTM8; MAL; MALL; JAM3; MARVELD1; GAL3ST1; GNPAT; LGI4; SERINC5; ADGRG6; ERBB2; EGR2; MYO5A; NFASC; TSC1; ATRN; MOG; MBP; ZSCAN30
GO:0003712	transcription cofactor activity	molecular_function	38//7286	0.175718	0.793843	MED22; TFDP2; ANKRD1; MED17; MED25; DDX1; RALY; CALCOCO1; NKX2-5; PHF12; MED26; MED15; TRRAP; MED13L; PTPN14; MED20; CREBBP; NFKBID; RFXANK; MED14; NRG1; PPARGC1A; PPRC1; MED12L; TP53BP1; MED12; NSD1; THRAP3; PPARGC1B; SMAD4; SUPT3H; AIRE; MED16; SAP30L; KAT2B; SNW1; GATA3; ZMYND8
GO:0007626	locomotory behavior	biological_process	38//7286	0.175718	0.793843	CALB1; RASD2; PEX13; PAK6; B4GALT2; LMX1A; KLHL1; CDH23; ADCY5; CHRNB2; CACNA1B; NRG1; DRD2; MECP2; PAK5; PDE1B; GRM1; FSHR; RELN; ALS2; DBH; GAA; SLURP1; NAV2; MCOLN3; APBA1; SOBP; DSCAM; GRM5; PITX3; PCDH15; ESPN; ADORA2A; MYO15A; SHANK3; GRM6; FIG4; CHD7
GO:0008360	regulation of cell shape	biological_process	51//7286	0.176397	0.793843	HPN; SEMA4A; DMTN; WDR1; PLEKHO1; PALMD; CDC42EP2; CDC42EP4; FES; SLC9A3R1; FBLIM1; CSNK1D; SEMA4D; TAOK2; FMNL3; PTK2B; PLXNC1; CSNK1G3; KIT; ARHGAP18; SH3KBP1; DLC1; ARHGAP35; CRK; BVES; FCHSD1; SYNE3; MYO10; RHOQ; PLXNB2; CYFIP1; SPTA1; MYH10; EPB41; PLXND1; PLXNB3; VRK2; CSNK1A1; CSNK1G1; GNA12; FGD1; GNA13; FMNL1; PLXNB1; CSNK1B; VRK3; EPB41L3; MKLN1; ARAP3; CSNK1G2; PALM
GO:0008217	regulation of blood pressure	biological_process	21//7286	0.179055	0.793843	UTS2R; ERAP2; NPY; AGT; RAMP2; CACNA1B; TRHDE; CD34; LVRN; LNPEP; NPR3; EDNRA; COL1A2; EDN1; CORIN; ERAP1; DLL1; ACE; ANPEP; LRP5; PTGS1
GO:0022008	neurogenesis	biological_process	29//7286	0.182195	0.793843	BCL11A; CLN5; DAGLB; ROGDI; NUP133; PRDM13; CDK5RAP2; SALL4; NAV3; EPHB1; DAGLA; XRCC2; NRG1; SALL1; ASCL1; SIX1; DCHS1; NAV2; WDR62; FAT4; WNT5A; BTBD2; NEUROG1; NAV1; PRDM16; ETV6; WNT3A; PRDM6; BHLHE22
GO:0005484	SNAP receptor activity	molecular_function	20//7286	0.183002	0.793843	STX4; SEC22B; YKT6; VAMP3; VAMP1; STX1A; TSNARE1; BET1L; STX6; STX18; STX12; STX2; STX16; STX17; STX10; VTI1A; SEC22C; STX3; GOSR1; STX1B
GO:0000209	protein polyubiquitination	biological_process	49//7286	0.184176	0.793843	UBE2D1; LRSAM1; ITCH; RBCK1; RNF114; AMFR; RNF20; PELI1; UBE2J2; DDB2; TMEM129; ASB2; UBE3D; HUWE1; CBFB; UBE2W; RNF166; RNF145; SYVN1; HDAC6; C24H18orf25; UBE4B; UBE3C; SASH1; CHFR; SHPRH; KLHL42; RNF19B; TRIM21; FBXW11; SMURF1; LONRF1; RNF126; TRIM32; RNF144A; RNF24; RNF125; ARIH2; BFAR; TNKS; RNF180; RNF138; BCL2; RNF165; ANKIB1; DZIP3; TRIM58; RNF217; LONRF2
GO:0019904	protein domain specific binding	molecular_function	83//7286	0.184376	0.793843	IRF3; CSNK2B; THRA; TFDP2; MYO1D; E2F4; KCNAB1; ICA1; NFE2L2; RARA; ID3; KHDRBS1; DLGAP4; IKZF5; CHMP2A; ETS2; LAMP1; AP4M1; ACTN2; TRIM9; FOXA3; ZNF521; STX18; EFS; MPP7; CASP2; DVL2; SIRT1; MITD1; ESRRA; RCC2; L1CAM; CBX3; RABEP1; CHMP1A; DLGAP3; SRC; DICER1; ATN1; YWHAG; NUMA1; MECP2; INSR; MPP5; AIDA; MED12; CAPG; INSC; NR0B2; IL1B; PRKDC; YWHAH; CNOT1; DNAJC6; OSBP; ABL1; EPB41L5; CENPJ; PLX…
GO:0001657	ureteric bud development	biological_process	19//7286	0.187047	0.793843	OSR1; SMAD5; TCF21; RARA; FGFR1; RET; GDNF; LHX1; SFRP1; BMP7; SMAD6; CER1; FGFR2; GDF11; SIX1; SPRY1; BCL2; CRLF1; BMP4
GO:0007265	Ras protein signal transduction	biological_process	19//7286	0.187047	0.793843	DOK1; SDCBP; CDKN1A; BRAP; KRAS; RRAS2; SHOC2; RFXANK; LAT; MAPKAPK5; HRAS; DNMT1; KSR2; PLCE1; RASSF1; CDKN2A; KSR1; SYNGAP1; RALA
GO:0030838	positive regulation of actin filament polymerization	biological_process	19//7286	0.187047	0.793843	BAIAP2L2; CTTN; CDC42EP2; CDC42EP4; LMOD1; VASP; BIN1; PTK2B; PRKCE; NPHS1; NCKAP1L; BAG4; ALOX15; CSF3; PFN2; MTOR; EVL; KIRREL1; FER
GO:0031252	cell leading edge	cellular_component	19//7286	0.187047	0.793843	TUBG1; ACTN1; DOCK8; ITGB4; HDAC6; PHLDB2; SLK; ABL1; JMY; EPB41L5; CARMIL2; SHTN1; NDEL1; IQGAP1; RAPH1; LMO4; DCTN1; AAK1; SCRIB
GO:0040008	regulation of growth	biological_process	19//7286	0.187047	0.793843	SOCS4; KCTD11; CISH; BRMS1L; SHC1; GPC3; HEPACAM; BCL2L1; AES; TGFBR2; OSM; CCNB2; SOCS2; SOCS3; IGFBP5; DLL1; BCL2; SOCS6; IGSF11
GO:0045668	negative regulation of osteoblast differentiation	biological_process	19//7286	0.187047	0.793843	MEN1; NOCT; ID3; GDF10; SEMA4D; RIOX1; AXIN2; HDAC7; FGF23; SFRP1; SMAD6; HAND2; CDK6; IGFBP5; LRP5; HDAC4; CHRD; GREM1; NOTCH1
GO:0051453	regulation of intracellular pH	biological_process	19//7286	0.187047	0.793843	SLC26A11; SLC9A3; SLC26A8; SLC4A3; TM9SF4; SLC4A8; SLC4A1; SLC9A5; SLC4A2; SLC9A1; SLC9A4; SLC9A7; SLC9A2; SLC4A4; SLC9A8; SLC26A9; SLC9C2; SLC26A10; SLC4A11
GO:0007628	adult walking behavior	biological_process	18//7286	0.19119	0.793843	CEND1; CACNA1A; KCNJ10; EPHA4; ABHD12; SPTBN4; KLHL1; CTNS; DRD2; KCNMA1; DMRT3; CACNB4; CNTN2; PCDH15; DAB1; GBX1; OXR1; CHD7
GO:0016235	aggresome	cellular_component	18//7286	0.19119	0.793843	EDEM1; DVL2; RNF32; URB2; HDAC6; STRADB; TRIM37; KLHL14; HOXC9; UBQLN1; SFMBT2; ZBTB14; HOXD3; SQSTM1; CABIN1; KLF8; RANGAP1; PRDM16
GO:0043407	negative regulation of MAP kinase activity	biological_process	18//7286	0.19119	0.793843	DUSP1; INPP5K; PTPN6; MAPK7; DUSP7; CBLC; HYAL2; BMP7; IL1B; APOE; CAV1; RGS14; SPRY4; SPRY1; PRKCD; IRAK3; DAB2IP; BMP4
GO:0000010	trans-hexaprenyltranstransferase activity	molecular_function	2//7286	0.194032	0.793843	PDSS2; PDSS1
GO:0000120	RNA polymerase I transcription factor complex	cellular_component	2//7286	0.194032	0.793843	TAF1C; TAF1A
GO:0000293	ferric-chelate reductase activity	molecular_function	2//7286	0.194032	0.793843	CYBRD1; CYB561
GO:0000294	nuclear-transcribed mRNA catabolic process, endonucleolytic cleavage-dependent decay	biological_process	2//7286	0.194032	0.793843	UPF1; ZC3H12A
GO:0000309	nicotinamide-nucleotide adenylyltransferase activity	molecular_function	2//7286	0.194032	0.793843	NMNAT1; NMNAT2
GO:0001002	RNA polymerase III type 1 promoter sequence-specific DNA binding	molecular_function	2//7286	0.194032	0.793843	GTF3C1; GTF3C5
GO:0001003	RNA polymerase III type 2 promoter sequence-specific DNA binding	molecular_function	2//7286	0.194032	0.793843	GTF3C1; GTF3C5
GO:0001560	regulation of cell growth by extracellular stimulus	biological_process	2//7286	0.194032	0.793843	MYOCD; KIF26A
GO:0001579	medium-chain fatty acid transport	biological_process	2//7286	0.194032	0.793843	SLC27A4; SLC27A1
GO:0001621	ADP receptor activity	molecular_function	2//7286	0.194032	0.793843	P2RY12; P2RY6
GO:0001727	lipid kinase activity	molecular_function	2//7286	0.194032	0.793843	AGK; PIK3C2B
GO:0001787	natural killer cell proliferation	biological_process	2//7286	0.194032	0.793843	ELF4; SLAMF1
GO:0001927	exocyst assembly	biological_process	2//7286	0.194032	0.793843	EXOC8; EXOC2
GO:0001941	postsynaptic membrane organization	biological_process	2//7286	0.194032	0.793843	GDNF; CHRNB1
GO:0001976	neurological system process involved in regulation of systemic arterial blood pressure	biological_process	2//7286	0.194032	0.793843	DRD2; MECP2
GO:0001996	positive regulation of heart rate by epinephrine-norepinephrine	biological_process	2//7286	0.194032	0.793843	ADRB1; ADRA1A
GO:0001997	positive regulation of the force of heart contraction by epinephrine-norepinephrine	biological_process	2//7286	0.194032	0.793843	ADRB1; ADRA1A
GO:0002067	glandular epithelial cell differentiation	biological_process	2//7286	0.194032	0.793843	NKX6-3; IL31RA
GO:0002121	inter-male aggressive behavior	biological_process	2//7286	0.194032	0.793843	KIRREL3; GCNT4
GO:0002133	polycystin complex	cellular_component	2//7286	0.194032	0.793843	PKD2; PKD1
GO:0002193	MAML1-RBP-Jkappa- ICN1 complex	cellular_component	2//7286	0.194032	0.793843	RBPJ; NOTCH1
GO:0002296	T-helper 1 cell lineage commitment	biological_process	2//7286	0.194032	0.793843	STAT6; MTOR
GO:0002329	pre-B cell differentiation	biological_process	2//7286	0.194032	0.793843	FOXP1; ATP11C
GO:0002337	B-1a B cell differentiation	biological_process	2//7286	0.194032	0.793843	CMTM7; PLCL2
GO:0002352	B cell negative selection	biological_process	2//7286	0.194032	0.793843	BAX; BAK1
GO:0002357	defense response to tumor cell	biological_process	2//7286	0.194032	0.793843	PRF1; RBMS3
GO:0002415	immunoglobulin transcytosis in epithelial cells mediated by polymeric immunoglobulin receptor	biological_process	2//7286	0.194032	0.793843	PIGR; RAB17
GO:0002528	regulation of vascular permeability involved in acute inflammatory response	biological_process	2//7286	0.194032	0.793843	CTNNBIP1; MYLK3
GO:0002587	negative regulation of antigen processing and presentation of peptide antigen via MHC class II	biological_process	2//7286	0.194032	0.793843	BOLA-DOB; BOLA-DOA
GO:0002637	regulation of immunoglobulin production	biological_process	2//7286	0.194032	0.793843	FOXP3; PKN1
GO:0002692	negative regulation of cellular extravasation	biological_process	2//7286	0.194032	0.793843	ABR; BCR
GO:0003013	circulatory system process	biological_process	2//7286	0.194032	0.793843	UTS2R; CYSLTR1
GO:0003050	regulation of systemic arterial blood pressure by atrial natriuretic peptide	biological_process	2//7286	0.194032	0.793843	CORIN; RASL10B
GO:0003057	regulation of the force of heart contraction by chemical signal	biological_process	2//7286	0.194032	0.793843	NOS3; CAV1
GO:0003105	negative regulation of glomerular filtration	biological_process	2//7286	0.194032	0.793843	F2R; PTPRO
GO:0003160	endocardium morphogenesis	biological_process	2//7286	0.194032	0.793843	RBPJ; NOTCH1
GO:0003162	atrioventricular node development	biological_process	2//7286	0.194032	0.793843	NKX2-5; NOTCH1
GO:0003218	cardiac left ventricle formation	biological_process	2//7286	0.194032	0.793843	HAND1; TBX5
GO:0003220	left ventricular cardiac muscle tissue morphogenesis	biological_process	2//7286	0.194032	0.793843	SMAD4; RYR2
GO:0003252	negative regulation of cell proliferation involved in heart valve morphogenesis	biological_process	2//7286	0.194032	0.793843	BMPR2; NOTCH1
GO:0003290	atrial septum secundum morphogenesis	biological_process	2//7286	0.194032	0.793843	GATA4; NSD2
GO:0003342	proepicardium development	biological_process	2//7286	0.194032	0.793843	NKX2-5; ZFP36L1
GO:0003400	regulation of COPII vesicle coating	biological_process	2//7286	0.194032	0.793843	PREB; MAPK15
GO:0003401	axis elongation	biological_process	2//7286	0.194032	0.793843	PTK7; WNT5A
GO:0003404	optic vesicle morphogenesis	biological_process	2//7286	0.194032	0.793843	TFAP2A; SIX3
GO:0003430	growth plate cartilage chondrocyte growth	biological_process	2//7286	0.194032	0.793843	RARG; TGFBR2
GO:0003431	growth plate cartilage chondrocyte development	biological_process	2//7286	0.194032	0.793843	COL27A1; POC1A
GO:0003835	beta-galactoside alpha-2,6-sialyltransferase activity	molecular_function	2//7286	0.194032	0.793843	ST6GAL1; ST6GAL2
GO:0003868	4-hydroxyphenylpyruvate dioxygenase activity	molecular_function	2//7286	0.194032	0.793843	HPD; HPDL
GO:0003875	ADP-ribosylarginine hydrolase activity	molecular_function	2//7286	0.194032	0.793843	ADPRHL1; ADPRH
GO:0003883	CTP synthase activity	molecular_function	2//7286	0.194032	0.793843	CTPS1; CTPS2
GO:0003989	acetyl-CoA carboxylase activity	molecular_function	2//7286	0.194032	0.793843	ACACB; ACACA
GO:0004019	adenylosuccinate synthase activity	molecular_function	2//7286	0.194032	0.793843	ADSSL1; ADSS
GO:0004021	L-alanine:2-oxoglutarate aminotransferase activity	molecular_function	2//7286	0.194032	0.793843	GPT; GPT2
GO:0004067	asparaginase activity	molecular_function	2//7286	0.194032	0.793843	ASRGL1; ASPG
GO:0004117	calmodulin-dependent cyclic-nucleotide phosphodiesterase activity	molecular_function	2//7286	0.194032	0.793843	PDE1B; PDE1A
GO:0004167	dopachrome isomerase activity	molecular_function	2//7286	0.194032	0.793843	MIF; DCT
GO:0004174	electron-transferring-flavoprotein dehydrogenase activity	molecular_function	2//7286	0.194032	0.793843	AIFM2; ETFDH
GO:0004312	fatty acid synthase activity	molecular_function	2//7286	0.194032	0.793843	FASN; MCAT
GO:0004314	[acyl-carrier-protein] S-malonyltransferase activity	molecular_function	2//7286	0.194032	0.793843	FASN; MCAT
GO:0004351	glutamate decarboxylase activity	molecular_function	2//7286	0.194032	0.793843	GAD1; GLUL
GO:0004360	glutamine-fructose-6-phosphate transaminase (isomerizing) activity	molecular_function	2//7286	0.194032	0.793843	GFPT2; GFPT1
GO:0004382	guanosine-diphosphatase activity	molecular_function	2//7286	0.194032	0.793843	ENTPD5; CANT1
GO:0004500	dopamine beta-monooxygenase activity	molecular_function	2//7286	0.194032	0.793843	MOXD1; DBH
GO:0004515	nicotinate-nucleotide adenylyltransferase activity	molecular_function	2//7286	0.194032	0.793843	NMNAT1; NMNAT2
GO:0004530	deoxyribonuclease I activity	molecular_function	2//7286	0.194032	0.793843	DICER1; DNASE1
GO:0004657	proline dehydrogenase activity	molecular_function	2//7286	0.194032	0.793843	PRODH; PRODH2
GO:0004743	pyruvate kinase activity	molecular_function	2//7286	0.194032	0.793843	PKLR; PKM
GO:0004817	cysteine-tRNA ligase activity	molecular_function	2//7286	0.194032	0.793843	CARS; CARS2
GO:0004878	complement component C5a receptor activity	molecular_function	2//7286	0.194032	0.793843	C5AR2; C5AR1
GO:0004967	glucagon receptor activity	molecular_function	2//7286	0.194032	0.793843	GCGR; GLP1R
GO:0005030	neurotrophin receptor activity	molecular_function	2//7286	0.194032	0.793843	NTRK2; NTRK1
GO:0005052	peroxisome matrix targeting signal-1 binding	molecular_function	2//7286	0.194032	0.793843	PEX5; PEX5L
GO:0005172	vascular endothelial growth factor receptor binding	molecular_function	2//7286	0.194032	0.793843	VEGFD; PGF
GO:0005289	high-affinity arginine transmembrane transporter activity	molecular_function	2//7286	0.194032	0.793843	SLC25A29; SLC7A2
GO:0005292	high-affinity lysine transmembrane transporter activity	molecular_function	2//7286	0.194032	0.793843	SLC25A29; SLC7A2
GO:0005583	fibrillar collagen trimer	cellular_component	2//7286	0.194032	0.793843	LUM; COL27A1
GO:0005584	collagen type I trimer	cellular_component	2//7286	0.194032	0.793843	COL1A1; COL1A2
GO:0005610	laminin-5 complex	cellular_component	2//7286	0.194032	0.793843	LAMB3; LAMA3
GO:0005846	nuclear cap binding complex	cellular_component	2//7286	0.194032	0.793843	NCBP2; NCBP1
GO:0005954	calcium- and calmodulin-dependent protein kinase complex	cellular_component	2//7286	0.194032	0.793843	CAMK2A; CAMK1G
GO:0005997	xylulose metabolic process	biological_process	2//7286	0.194032	0.793843	DCXR; XYLB
GO:0006007	glucose catabolic process	biological_process	2//7286	0.194032	0.793843	BAD; LRP5
GO:0006014	D-ribose metabolic process	biological_process	2//7286	0.194032	0.793843	RPIA; RBKS
GO:0006188	IMP biosynthetic process	biological_process	2//7286	0.194032	0.793843	AMPD2; AMPD3
GO:0006195	purine nucleotide catabolic process	biological_process	2//7286	0.194032	0.793843	NUDT15; NUDT1
GO:0006226	dUMP biosynthetic process	biological_process	2//7286	0.194032	0.793843	DUT; DCTD
GO:0006362	transcription elongation from RNA polymerase I promoter	biological_process	2//7286	0.194032	0.793843	GTF2H5; ERCC6
GO:0006423	cysteinyl-tRNA aminoacylation	biological_process	2//7286	0.194032	0.793843	CARS; CARS2
GO:0006477	protein sulfation	biological_process	2//7286	0.194032	0.793843	HS3ST5; NDST1
GO:0006546	glycine catabolic process	biological_process	2//7286	0.194032	0.793843	GLDC; AMT
GO:0006547	histidine metabolic process	biological_process	2//7286	0.194032	0.793843	AMDHD1; HAL
GO:0006589	octopamine biosynthetic process	biological_process	2//7286	0.194032	0.793843	MOXD1; DBH
GO:0006649	phospholipid transfer to membrane	biological_process	2//7286	0.194032	0.793843	ABCA4; P2RX7
GO:0006684	sphingomyelin metabolic process	biological_process	2//7286	0.194032	0.793843	SMPD3; ENPP7
GO:0006740	NADPH regeneration	biological_process	2//7286	0.194032	0.793843	G6PD; NNT
GO:0006808	regulation of nitrogen utilization	biological_process	2//7286	0.194032	0.793843	BAX; BCL2
GO:0006924	activation-induced cell death of T cells	biological_process	2//7286	0.194032	0.793843	DNAJA3; AKT1
GO:0007089	traversing start control point of mitotic cell cycle	biological_process	2//7286	0.194032	0.793843	MTBP; MDM2
GO:0007231	osmosensory signaling pathway	biological_process	2//7286	0.194032	0.793843	OSR1; TRPV4
GO:0007356	thorax and anterior abdomen determination	biological_process	2//7286	0.194032	0.793843	TIFAB; NEUROG1
GO:0007418	ventral midline development	biological_process	2//7286	0.194032	0.793843	GLI2; GLI1
GO:0007431	salivary gland development	biological_process	2//7286	0.194032	0.793843	TFCP2L1; NKX3-1
GO:0007493	endodermal cell fate determination	biological_process	2//7286	0.194032	0.793843	SOX17; GATA6
GO:0007509	mesoderm migration involved in gastrulation	biological_process	2//7286	0.194032	0.793843	TBXT; EPB41L5
GO:0008050	female courtship behavior	biological_process	2//7286	0.194032	0.793843	THRA; THRB
GO:0008187	poly-pyrimidine tract binding	molecular_function	2//7286	0.194032	0.793843	U2AF2; UHMK1
GO:0008240	tripeptidyl-peptidase activity	molecular_function	2//7286	0.194032	0.793843	TPP1; TPP2
GO:0008241	peptidyl-dipeptidase activity	molecular_function	2//7286	0.194032	0.793843	ACE2; ACE
GO:0008251	tRNA-specific adenosine deaminase activity	molecular_function	2//7286	0.194032	0.793843	ADAT1; ADAT2
GO:0008269	JAK pathway signal transduction adaptor activity	molecular_function	2//7286	0.194032	0.793843	SH2B2; SOCS2
GO:0008275	gamma-tubulin small complex	cellular_component	2//7286	0.194032	0.793843	TUBGCP2; TUBGCP3
GO:0008281	sulfonylurea receptor activity	molecular_function	2//7286	0.194032	0.793843	ABCC8; ABCC9
GO:0008355	olfactory learning	biological_process	2//7286	0.194032	0.793843	ADCY3; GRIN1
GO:0008413	8-oxo-7,8-dihydroguanosine triphosphate pyrophosphatase activity	molecular_function	2//7286	0.194032	0.793843	NUDT15; NUDT1
GO:0008459	chondroitin 6-sulfotransferase activity	molecular_function	2//7286	0.194032	0.793843	CHST7; CHST3
GO:0008467	[heparan sulfate]-glucosamine 3-sulfotransferase 1 activity	molecular_function	2//7286	0.194032	0.793843	HS3ST5; HS3ST6
GO:0008513	secondary active organic cation transmembrane transporter activity	molecular_function	2//7286	0.194032	0.793843	SLC22A2; SLC22A1
GO:0008520	L-ascorbate:sodium symporter activity	molecular_function	2//7286	0.194032	0.793843	SLC23A2; SLC23A1
GO:0008582	regulation of synaptic growth at neuromuscular junction	biological_process	2//7286	0.194032	0.793843	COLQ; SIX1
GO:0009069	serine family amino acid metabolic process	biological_process	2//7286	0.194032	0.793843	MTHFD1; SRR
GO:0009374	biotin binding	molecular_function	2//7286	0.194032	0.793843	HLCS; PC
GO:0009405	pathogenesis	biological_process	2//7286	0.194032	0.793843	MECP2; TMEM181
GO:0009450	gamma-aminobutyric acid catabolic process	biological_process	2//7286	0.194032	0.793843	ABAT; ALDH5A1
GO:0009790	embryo development	biological_process	2//7286	0.194032	0.793843	NRG1; PDGFC
GO:0009991	response to extracellular stimulus	biological_process	2//7286	0.194032	0.793843	NOCT; RASGRP4
GO:0010035	response to inorganic substance	biological_process	2//7286	0.194032	0.793843	BAP1; SLC1A3
GO:0010042	response to manganese ion	biological_process	2//7286	0.194032	0.793843	FIBIN; ADAM9
GO:0010256	endomembrane system organization	biological_process	2//7286	0.194032	0.793843	ARFGEF2; ARFGEF1
GO:0010265	SCF complex assembly	biological_process	2//7286	0.194032	0.793843	CAND2; CAND1
GO:0010310	regulation of hydrogen peroxide metabolic process	biological_process	2//7286	0.194032	0.793843	NOXA1; PINK1
GO:0010453	regulation of cell fate commitment	biological_process	2//7286	0.194032	0.793843	FGFR2; BMP4
GO:0010465	nerve growth factor receptor activity	molecular_function	2//7286	0.194032	0.793843	SORT1; NTRK1
GO:0010484	H3 histone acetyltransferase activity	molecular_function	2//7286	0.194032	0.793843	KAT2A; BRCA2
GO:0010512	negative regulation of phosphatidylinositol biosynthetic process	biological_process	2//7286	0.194032	0.793843	PDGFB; PDGFA
GO:0010559	regulation of glycoprotein biosynthetic process	biological_process	2//7286	0.194032	0.793843	GATA1; BCL2
GO:0010656	negative regulation of muscle cell apoptotic process	biological_process	2//7286	0.194032	0.793843	ALOX12; ZC3H12A
GO:0010666	positive regulation of cardiac muscle cell apoptotic process	biological_process	2//7286	0.194032	0.793843	CAMK2A; TIGAR
GO:0010715	regulation of extracellular matrix disassembly	biological_process	2//7286	0.194032	0.793843	DDR1; FGFR4
GO:0010716	negative regulation of extracellular matrix disassembly	biological_process	2//7286	0.194032	0.793843	FAP; DPP4
GO:0010725	regulation of primitive erythrocyte differentiation	biological_process	2//7286	0.194032	0.793843	GATA2; GATA1
GO:0010734	negative regulation of protein glutathionylation	biological_process	2//7286	0.194032	0.793843	G6PD; FXYD1
GO:0010736	serum response element binding	molecular_function	2//7286	0.194032	0.793843	NKX2-5; SRF
GO:0010754	negative regulation of cGMP-mediated signaling	biological_process	2//7286	0.194032	0.793843	THBS1; PDZD3
GO:0010758	regulation of macrophage chemotaxis	biological_process	2//7286	0.194032	0.793843	MST1; PTK2B
GO:0010826	negative regulation of centrosome duplication	biological_process	2//7286	0.194032	0.793843	NUBP1; CCNF
GO:0014013	regulation of gliogenesis	biological_process	2//7286	0.194032	0.793843	EZH2; NF2
GO:0014846	esophagus smooth muscle contraction	biological_process	2//7286	0.194032	0.793843	SULF2; SULF1
GO:0014886	transition between slow and fast fiber	biological_process	2//7286	0.194032	0.793843	GTF2IRD1; GTF2I
GO:0014908	myotube differentiation involved in skeletal muscle regeneration	biological_process	2//7286	0.194032	0.793843	MYOD1; BCL9
GO:0015081	sodium ion transmembrane transporter activity	molecular_function	2//7286	0.194032	0.793843	CNNM4; SLC23A1
GO:0015141	succinate transmembrane transporter activity	molecular_function	2//7286	0.194032	0.793843	SLC13A5; SLC13A3
GO:0015192	L-phenylalanine transmembrane transporter activity	molecular_function	2//7286	0.194032	0.793843	LAT; SLC7A5
GO:0015229	L-ascorbic acid transporter activity	molecular_function	2//7286	0.194032	0.793843	SLC23A2; SLC23A1
GO:0015680	intracellular copper ion transport	biological_process	2//7286	0.194032	0.793843	ATP7B; ATOX1
GO:0015734	taurine transport	biological_process	2//7286	0.194032	0.793843	LRRC8D; SLC6A6
GO:0015746	citrate transport	biological_process	2//7286	0.194032	0.793843	SLC13A5; SLC13A3
GO:0015823	phenylalanine transport	biological_process	2//7286	0.194032	0.793843	LAT; SLC7A5
GO:0015882	L-ascorbic acid transport	biological_process	2//7286	0.194032	0.793843	SLC23A2; SLC23A1
GO:0015910	peroxisomal long-chain fatty acid import	biological_process	2//7286	0.194032	0.793843	ABCD1; ABCD3
GO:0016185	synaptic vesicle budding from presynaptic endocytic zone membrane	biological_process	2//7286	0.194032	0.793843	DNM3; DNM1
GO:0016435	rRNA (guanine) methyltransferase activity	molecular_function	2//7286	0.194032	0.793843	FTSJ3; BUD23
GO:0016492	G-protein coupled neurotensin receptor activity	molecular_function	2//7286	0.194032	0.793843	NTSR1; NTSR2
GO:0016505	peptidase activator activity involved in apoptotic process	molecular_function	2//7286	0.194032	0.793843	CTSH; CTSC
GO:0016557	peroxisome membrane biogenesis	biological_process	2//7286	0.194032	0.793843	PEX19; PEX16
GO:0016577	histone demethylation	biological_process	2//7286	0.194032	0.793843	KDM4A; KDM6B
GO:0016586	RSC complex	cellular_component	2//7286	0.194032	0.793843	SUZ12; PBRM1
GO:0016701	oxidoreductase activity, acting on single donors with incorporation of molecular oxygen	molecular_function	2//7286	0.194032	0.793843	HPD; HPDL
GO:0016812	hydrolase activity, acting on carbon-nitrogen (but not peptide) bonds, in cyclic amides	molecular_function	2//7286	0.194032	0.793843	CAD; AMDHD1
GO:0016866	intramolecular transferase activity	molecular_function	2//7286	0.194032	0.793843	LSS; MUT
GO:0016997	alpha-sialidase activity	molecular_function	2//7286	0.194032	0.793843	NEU1; NEU3
GO:0017002	activin-activated receptor activity	molecular_function	2//7286	0.194032	0.793843	ACVR2A; ACVR1B
GO:0017038	protein import	biological_process	2//7286	0.194032	0.793843	SNX33; APOE
GO:0017153	sodium:dicarboxylate symporter activity	molecular_function	2//7286	0.194032	0.793843	SLC13A5; SLC13A3
GO:0017177	glucosidase II complex	cellular_component	2//7286	0.194032	0.793843	PRKCSH; GANAB
GO:0018146	keratan sulfate biosynthetic process	biological_process	2//7286	0.194032	0.793843	CHST4; CHST6
GO:0019008	molybdopterin synthase complex	cellular_component	2//7286	0.194032	0.793843	MOCS1; MOCS2
GO:0019050	suppression by virus of host apoptotic process	biological_process	2//7286	0.194032	0.793843	BAD; BCL2L1
GO:0019058	viral life cycle	biological_process	2//7286	0.194032	0.793843	FURIN; PCSK5
GO:0019062	virion attachment to host cell	biological_process	2//7286	0.194032	0.793843	NECTIN2; NECTIN1
GO:0019087	transformation of host cell by virus	biological_process	2//7286	0.194032	0.793843	INSR; HYAL2
GO:0019185	snRNA-activating protein complex	cellular_component	2//7286	0.194032	0.793843	SNAPC1; SNAPC4
GO:0019417	sulfur oxidation	biological_process	2//7286	0.194032	0.793843	MICAL1; MICAL2
GO:0019556	histidine catabolic process to glutamate and formamide	biological_process	2//7286	0.194032	0.793843	AMDHD1; HAL
GO:0019557	histidine catabolic process to glutamate and formate	biological_process	2//7286	0.194032	0.793843	AMDHD1; HAL
GO:0019673	GDP-mannose metabolic process	biological_process	2//7286	0.194032	0.793843	GMDS; TSTA3
GO:0019797	procollagen-proline 3-dioxygenase activity	molecular_function	2//7286	0.194032	0.793843	P3H2; P3H1
GO:0019912	cyclin-dependent protein kinase activating kinase activity	molecular_function	2//7286	0.194032	0.793843	CDKN1A; CDK20
GO:0021514	ventral spinal cord interneuron differentiation	biological_process	2//7286	0.194032	0.793843	GATA2; LMO4
GO:0021526	medial motor column neuron differentiation	biological_process	2//7286	0.194032	0.793843	LHX3; LHX4
GO:0021592	fourth ventricle development	biological_process	2//7286	0.194032	0.793843	MYH10; KDM2B
GO:0021602	cranial nerve morphogenesis	biological_process	2//7286	0.194032	0.793843	CITED2; PLXNA4
GO:0021636	trigeminal nerve morphogenesis	biological_process	2//7286	0.194032	0.793843	PLXNA4; NRP1
GO:0021693	cerebellar Purkinje cell layer structural organization	biological_process	2//7286	0.194032	0.793843	DLL1; KIF14
GO:0021750	vestibular nucleus development	biological_process	2//7286	0.194032	0.793843	CACNA1A; ASCL1
GO:0021784	postganglionic parasympathetic fiber development	biological_process	2//7286	0.194032	0.793843	GDNF; PLXNA4
GO:0021847	ventricular zone neuroblast division	biological_process	2//7286	0.194032	0.793843	FGFR1; DCT
GO:0021893	cerebral cortex GABAergic interneuron fate commitment	biological_process	2//7286	0.194032	0.793843	DLX2; DLX1
GO:0021937	cerebellar Purkinje cell-granule cell precursor cell signaling involved in regulation of granule cell precursor cell proliferation	biological_process	2//7286	0.194032	0.793843	LHX1; LHX5
GO:0021965	spinal cord ventral commissure morphogenesis	biological_process	2//7286	0.194032	0.793843	GLI2; ADARB1
GO:0022839	ion gated channel activity	molecular_function	2//7286	0.194032	0.793843	ASIC2; ASIC1
GO:0022843	voltage-gated cation channel activity	molecular_function	2//7286	0.194032	0.793843	PKD2; HCN1
GO:0022890	inorganic cation transmembrane transporter activity	molecular_function	2//7286	0.194032	0.793843	TMCO3; MMGT1
GO:0023016	signal transduction by trans-phosphorylation	biological_process	2//7286	0.194032	0.793843	OSR1; WNK1
GO:0023035	CD40 signaling pathway	biological_process	2//7286	0.194032	0.793843	RNF31; TNIP2
GO:0030029	actin filament-based process	biological_process	2//7286	0.194032	0.793843	ELMO1; SELE
GO:0030120	vesicle coat	cellular_component	2//7286	0.194032	0.793843	SEC31A; SEC31B
GO:0030201	heparan sulfate proteoglycan metabolic process	biological_process	2//7286	0.194032	0.793843	SULF2; SULF1
GO:0030272	5-formyltetrahydrofolate cyclo-ligase activity	molecular_function	2//7286	0.194032	0.793843	MTHFS; ATP5IF1
GO:0030382	sperm mitochondrion organization	biological_process	2//7286	0.194032	0.793843	SEPT4; NECTIN2
GO:0030492	hemoglobin binding	molecular_function	2//7286	0.194032	0.793843	HP; AHSP
GO:0030538	embryonic genitalia morphogenesis	biological_process	2//7286	0.194032	0.793843	ROR2; TCF7
GO:0030551	cyclic nucleotide binding	molecular_function	2//7286	0.194032	0.793843	KCNH1; FKBP1B
GO:0030575	nuclear body organization	biological_process	2//7286	0.194032	0.793843	CELF3; SF1
GO:0030626	U12 snRNA binding	molecular_function	2//7286	0.194032	0.793843	RNPC3; RBM41
GO:0030692	Noc4p-Nop14p complex	cellular_component	2//7286	0.194032	0.793843	NOP14; NOC4L
GO:0030859	polarized epithelial cell differentiation	biological_process	2//7286	0.194032	0.793843	TP63; DLG5
GO:0030910	olfactory placode formation	biological_process	2//7286	0.194032	0.793843	AXIN1; SIX1
GO:0030981	cortical microtubule cytoskeleton	cellular_component	2//7286	0.194032	0.793843	CLASP1; MAPRE1
GO:0031010	ISWI-type complex	cellular_component	2//7286	0.194032	0.793843	SMARCA5; CECR2
GO:0031061	negative regulation of histone methylation	biological_process	2//7286	0.194032	0.793843	MECP2; JARID2
GO:0031095	platelet dense tubular network membrane	cellular_component	2//7286	0.194032	0.793843	DMTN; EHD1
GO:0031125	rRNA 3'-end processing	biological_process	2//7286	0.194032	0.793843	EXOSC4; EXOSC5
GO:0031403	lithium ion binding	molecular_function	2//7286	0.194032	0.793843	IMPA1; PDXK
GO:0031436	BRCA1-BARD1 complex	cellular_component	2//7286	0.194032	0.793843	BARD1; BRCA1
GO:0031523	Myb complex	cellular_component	2//7286	0.194032	0.793843	MYBL2; FLNA
GO:0031531	thyrotropin-releasing hormone receptor binding	molecular_function	2//7286	0.194032	0.793843	GPHA2; PSMC5
GO:0031587	positive regulation of inositol 1,4,5-trisphosphate-sensitive calcium-release channel activity	biological_process	2//7286	0.194032	0.793843	PKD2; HTT
GO:0031591	wybutosine biosynthetic process	biological_process	2//7286	0.194032	0.793843	TYW5; LCMT2
GO:0031685	adenosine receptor binding	molecular_function	2//7286	0.194032	0.793843	USP4; ADA2
GO:0031752	D5 dopamine receptor binding	molecular_function	2//7286	0.194032	0.793843	GNA12; GNA13
GO:0031802	type 5 metabotropic glutamate receptor binding	molecular_function	2//7286	0.194032	0.793843	NECAB2; PRNP
GO:0032258	CVT pathway	biological_process	2//7286	0.194032	0.793843	BECN2; BECN1
GO:0032273	positive regulation of protein polymerization	biological_process	2//7286	0.194032	0.793843	HSP90AA1; TPPP
GO:0032308	positive regulation of prostaglandin secretion	biological_process	2//7286	0.194032	0.793843	IL1B; P2RX7
GO:0032310	prostaglandin secretion	biological_process	2//7286	0.194032	0.793843	NOS2; LEP
GO:0032342	aldosterone biosynthetic process	biological_process	2//7286	0.194032	0.793843	CYP11B1; CACNA1H
GO:0032369	negative regulation of lipid transport	biological_process	2//7286	0.194032	0.793843	NR1H2; ITGAV
GO:0032401	establishment of melanosome localization	biological_process	2//7286	0.194032	0.793843	SHROOM2; RAB17
GO:0032507	maintenance of protein location in cell	biological_process	2//7286	0.194032	0.793843	DBN1; CD4
GO:0032528	microvillus organization	biological_process	2//7286	0.194032	0.793843	GLDN; PTPN11
GO:0032545	CURI complex	cellular_component	2//7286	0.194032	0.793843	NOL6; RRP7A
GO:0032615	interleukin-12 production	biological_process	2//7286	0.194032	0.793843	LEP; PRKCD
GO:0032648	regulation of interferon-beta production	biological_process	2//7286	0.194032	0.793843	TRIM38; TRAF3
GO:0032682	negative regulation of chemokine production	biological_process	2//7286	0.194032	0.793843	EPHA2; SLC37A4
GO:0032767	copper-dependent protein binding	molecular_function	2//7286	0.194032	0.793843	ATOX1; ATP7A
GO:0032902	nerve growth factor production	biological_process	2//7286	0.194032	0.793843	FURIN; PCSK6
GO:0032914	positive regulation of transforming growth factor beta1 production	biological_process	2//7286	0.194032	0.793843	FOXP3; LUM
GO:0032970	regulation of actin filament-based process	biological_process	2//7286	0.194032	0.793843	FRMD6; ROCK1
GO:0033043	regulation of organelle organization	biological_process	2//7286	0.194032	0.793843	CAMSAP3; CAMSAP2
GO:0033165	interphotoreceptor matrix	cellular_component	2//7286	0.194032	0.793843	RBP3; IMPG2
GO:0033277	abortive mitotic cell cycle	biological_process	2//7286	0.194032	0.793843	PTPN6; PTPN11
GO:0033578	protein glycosylation in Golgi	biological_process	2//7286	0.194032	0.793843	FUT8; LMF1
GO:0033603	positive regulation of dopamine secretion	biological_process	2//7286	0.194032	0.793843	PINK1; CHRNB2
GO:0033605	positive regulation of catecholamine secretion	biological_process	2//7286	0.194032	0.793843	STX1A; PINK1
GO:0033625	positive regulation of integrin activation	biological_process	2//7286	0.194032	0.793843	PLEK; PIEZO1
GO:0033632	regulation of cell-cell adhesion mediated by integrin	biological_process	2//7286	0.194032	0.793843	FERMT3; ADA
GO:0033693	neurofilament bundle assembly	biological_process	2//7286	0.194032	0.793843	NEFL; NEFH
GO:0033861	negative regulation of NAD(P)H oxidase activity	biological_process	2//7286	0.194032	0.793843	DRD5; INS
GO:0034041	sterol-transporting ATPase activity	molecular_function	2//7286	0.194032	0.793843	ABCG4; ABCG1
GO:0034124	regulation of MyD88-dependent toll-like receptor signaling pathway	biological_process	2//7286	0.194032	0.793843	IRF7; IRF1
GO:0034164	negative regulation of toll-like receptor 9 signaling pathway	biological_process	2//7286	0.194032	0.793843	RAB7B; PTPRS
GO:0034188	apolipoprotein A-I receptor activity	molecular_function	2//7286	0.194032	0.793843	ABCA1; ABCA7
GO:0034243	regulation of transcription elongation from RNA polymerase II promoter	biological_process	2//7286	0.194032	0.793843	SUPT4H1; EAPP
GO:0034247	snoRNA splicing	biological_process	2//7286	0.194032	0.793843	LOC518027; RNF113A
GO:0034391	regulation of smooth muscle cell apoptotic process	biological_process	2//7286	0.194032	0.793843	SIRT1; RBM10
GO:0034436	glycoprotein transport	biological_process	2//7286	0.194032	0.793843	VLDLR; ABCG1
GO:0034437	glycoprotein transporter activity	molecular_function	2//7286	0.194032	0.793843	VLDLR; ABCG1
GO:0034447	very-low-density lipoprotein particle clearance	biological_process	2//7286	0.194032	0.793843	VLDLR; APOE
GO:0034456	UTP-C complex	cellular_component	2//7286	0.194032	0.793843	NOL6; RRP7A
GO:0034485	phosphatidylinositol-3,4,5-trisphosphate 5-phosphatase activity	molecular_function	2//7286	0.194032	0.793843	INPP5K; INPP5J
GO:0034505	tooth mineralization	biological_process	2//7286	0.194032	0.793843	COL1A1; AMELX
GO:0034518	RNA cap binding complex	cellular_component	2//7286	0.194032	0.793843	NCBP2; NCBP1
GO:0034594	phosphatidylinositol trisphosphate phosphatase activity	molecular_function	2//7286	0.194032	0.793843	INPP5K; INPP5D
GO:0034617	tetrahydrobiopterin binding	molecular_function	2//7286	0.194032	0.793843	NOS2; NOS3
GO:0034628	'de novo' NAD biosynthetic process from aspartate	biological_process	2//7286	0.194032	0.793843	NMNAT1; NMNAT2
GO:0034632	retinol transporter activity	molecular_function	2//7286	0.194032	0.793843	RBP4; STRA6
GO:0034684	integrin alphav-beta5 complex	cellular_component	2//7286	0.194032	0.793843	ITGB5; ITGAV
GO:0034686	integrin alphav-beta8 complex	cellular_component	2//7286	0.194032	0.793843	ITGAV; ITGB8
GO:0035284	brain segmentation	biological_process	2//7286	0.194032	0.793843	MAFB; EGR2
GO:0035295	tube development	biological_process	2//7286	0.194032	0.793843	GLI2; GLI3
GO:0035305	negative regulation of dephosphorylation	biological_process	2//7286	0.194032	0.793843	INPP5K; IQGAP1
GO:0035358	regulation of peroxisome proliferator activated receptor signaling pathway	biological_process	2//7286	0.194032	0.793843	SIRT1; ALOX15
GO:0035402	histone kinase activity (H3-T11 specific)	molecular_function	2//7286	0.194032	0.793843	PKN1; CHEK1
GO:0035403	histone kinase activity (H3-T6 specific)	molecular_function	2//7286	0.194032	0.793843	PRKCB; PRKCA
GO:0035407	histone H3-T11 phosphorylation	biological_process	2//7286	0.194032	0.793843	PKN1; CHEK1
GO:0035408	histone H3-T6 phosphorylation	biological_process	2//7286	0.194032	0.793843	PRKCB; PRKCA
GO:0035494	SNARE complex disassembly	biological_process	2//7286	0.194032	0.793843	NAPB; NAPA
GO:0035517	PR-DUB complex	cellular_component	2//7286	0.194032	0.793843	BAP1; ASXL1
GO:0035539	8-oxo-7,8-dihydrodeoxyguanosine triphosphate pyrophosphatase activity	molecular_function	2//7286	0.194032	0.793843	NUDT15; NUDT1
GO:0035582	sequestering of BMP in extracellular matrix	biological_process	2//7286	0.194032	0.793843	FBN1; CER1
GO:0035583	sequestering of TGFbeta in extracellular matrix	biological_process	2//7286	0.194032	0.793843	FBN1; FBN2
GO:0035663	Toll-like receptor 2 binding	molecular_function	2//7286	0.194032	0.793843	TIRAP; TLR6
GO:0035669	TRAM-dependent toll-like receptor 4 signaling pathway	biological_process	2//7286	0.194032	0.793843	TICAM2; PRKCE
GO:0035718	macrophage migration inhibitory factor binding	molecular_function	2//7286	0.194032	0.793843	CD74; COPS5
GO:0035793	positive regulation of metanephric mesenchymal cell migration by platelet-derived growth factor receptor-beta signaling pathway	biological_process	2//7286	0.194032	0.793843	PDGFB; PDGFA
GO:0035815	positive regulation of renal sodium excretion	biological_process	2//7286	0.194032	0.793843	DRD2; EDN1
GO:0035841	new growing cell tip	cellular_component	2//7286	0.194032	0.793843	TRPM1; GRM6
GO:0035854	eosinophil fate commitment	biological_process	2//7286	0.194032	0.793843	GATA2; GATA1
GO:0035886	vascular smooth muscle cell differentiation	biological_process	2//7286	0.194032	0.793843	PITX2; MYOCD
GO:0035963	cellular response to interleukin-13	biological_process	2//7286	0.194032	0.793843	SHPK; ALOX15
GO:0035990	tendon cell differentiation	biological_process	2//7286	0.194032	0.793843	SCX; BMP4
GO:0036117	hyaluranon cable	cellular_component	2//7286	0.194032	0.793843	HYAL1; HAS3
GO:0036378	calcitriol biosynthetic process from calciol	biological_process	2//7286	0.194032	0.793843	CYP2R1; CYP27B1
GO:0036398	TCR signalosome	cellular_component	2//7286	0.194032	0.793843	LCP2; STK11
GO:0036474	cell death in response to hydrogen peroxide	biological_process	2//7286	0.194032	0.793843	SIGMAR1; RNF112
GO:0036492	eiF2alpha phosphorylation in response to endoplasmic reticulum stress	biological_process	2//7286	0.194032	0.793843	EIF2AK3; EIF2AK4
GO:0036501	UFD1-NPL4 complex	cellular_component	2//7286	0.194032	0.793843	NPLOC4; UFD1
GO:0036509	trimming of terminal mannose on B branch	biological_process	2//7286	0.194032	0.793843	EDEM2; MAN1B1
GO:0038018	Wnt receptor catabolic process	biological_process	2//7286	0.194032	0.793843	RNF43; ZNRF3
GO:0038062	protein tyrosine kinase collagen receptor activity	molecular_function	2//7286	0.194032	0.793843	DDR2; DDR1
GO:0038085	vascular endothelial growth factor binding	molecular_function	2//7286	0.194032	0.793843	PDGFRB; NRP1
GO:0038093	Fc receptor signaling pathway	biological_process	2//7286	0.194032	0.793843	KIT; PIGR
GO:0038109	Kit signaling pathway	biological_process	2//7286	0.194032	0.793843	KIT; FER
GO:0038178	complement component C5a signaling pathway	biological_process	2//7286	0.194032	0.793843	C5AR2; C5AR1
GO:0038189	neuropilin signaling pathway	biological_process	2//7286	0.194032	0.793843	ABL1; NRP1
GO:0042126	nitrate metabolic process	biological_process	2//7286	0.194032	0.793843	MARC2; MARC1
GO:0042269	regulation of natural killer cell mediated cytotoxicity	biological_process	2//7286	0.194032	0.793843	PIK3R6; LEP
GO:0042351	'de novo' GDP-L-fucose biosynthetic process	biological_process	2//7286	0.194032	0.793843	GMDS; TSTA3
GO:0042369	vitamin D catabolic process	biological_process	2//7286	0.194032	0.793843	CYP27B1; FGF23
GO:0042447	hormone catabolic process	biological_process	2//7286	0.194032	0.793843	ECE1; ACE
GO:0042538	hyperosmotic salinity response	biological_process	2//7286	0.194032	0.793843	IGF1; TRPV4
GO:0042732	D-xylose metabolic process	biological_process	2//7286	0.194032	0.793843	DCXR; XYLB
GO:0042779	tRNA 3'-trailer cleavage	biological_process	2//7286	0.194032	0.793843	POLR3K; ELAC1
GO:0042781	3'-tRNA processing endoribonuclease activity	molecular_function	2//7286	0.194032	0.793843	ELAC2; ELAC1
GO:0042799	histone methyltransferase activity (H4-K20 specific)	molecular_function	2//7286	0.194032	0.793843	KMT5C; KMT5B
GO:0042823	pyridoxal phosphate biosynthetic process	biological_process	2//7286	0.194032	0.793843	PNPO; PDXK
GO:0042997	negative regulation of Golgi to plasma membrane protein transport	biological_process	2//7286	0.194032	0.793843	CSK; PKDCC
GO:0043185	vascular endothelial growth factor receptor 3 binding	molecular_function	2//7286	0.194032	0.793843	VEGFD; VEGFC
GO:0043217	myelin maintenance	biological_process	2//7286	0.194032	0.793843	ABCD1; EPB41L3
GO:0043218	compact myelin	cellular_component	2//7286	0.194032	0.793843	MAG; MBP
GO:0043229	intracellular organelle	cellular_component	2//7286	0.194032	0.793843	BCL2L14; SLC23A1
GO:0043259	laminin-10 complex	cellular_component	2//7286	0.194032	0.793843	LAMB1; LAMA5
GO:0043291	RAVE complex	cellular_component	2//7286	0.194032	0.793843	DMXL1; DMXL2
GO:0043314	negative regulation of neutrophil degranulation	biological_process	2//7286	0.194032	0.793843	ABR; BCR
GO:0043378	positive regulation of CD8-positive, alpha-beta T cell differentiation	biological_process	2//7286	0.194032	0.793843	CBFB; NCKAP1L
GO:0043418	homocysteine catabolic process	biological_process	2//7286	0.194032	0.793843	MTRR; BLMH
GO:0044027	hypermethylation of CpG island	biological_process	2//7286	0.194032	0.793843	GSK3A; SPI1
GO:0044062	regulation of excretion	biological_process	2//7286	0.194032	0.793843	SLC9A3R1; NPHS1
GO:0044210	'de novo' CTP biosynthetic process	biological_process	2//7286	0.194032	0.793843	CTPS1; CTPS2
GO:0045188	regulation of circadian sleep/wake cycle, non-REM sleep	biological_process	2//7286	0.194032	0.793843	KCNA2; CHRNB2
GO:0045428	regulation of nitric oxide biosynthetic process	biological_process	2//7286	0.194032	0.793843	PTK2B; CX3CR1
GO:0045540	regulation of cholesterol biosynthetic process	biological_process	2//7286	0.194032	0.793843	SCAP; APOB
GO:0045569	TRAIL binding	molecular_function	2//7286	0.194032	0.793843	TNFRSF10D; TNFSF10
GO:0045586	regulation of gamma-delta T cell differentiation	biological_process	2//7286	0.194032	0.793843	EGR3; SOX13
GO:0045590	negative regulation of regulatory T cell differentiation	biological_process	2//7286	0.194032	0.793843	IRF1; CTLA4
GO:0045605	negative regulation of epidermal cell differentiation	biological_process	2//7286	0.194032	0.793843	EZH2; DLL1
GO:0045624	positive regulation of T-helper cell differentiation	biological_process	2//7286	0.194032	0.793843	SHB; MYB
GO:0045872	positive regulation of rhodopsin gene expression	biological_process	2//7286	0.194032	0.793843	NR2E3; NRL
[truncated: 10,073 more rows]
