# Supplementary material for: Small RNA-Seq Analysis Reveals miRNA Expression of Short Distance Transportation Stress in Beef Cattle Blood
Source: Animals (Basel). 2021 Sep 29;11(10):2850. doi: 10.3390/ani11102850 (PMC8532779; doi:10.3390/ani11102850)
Supplement: Supplementary file 1 [file animals-11-02850-s001.zip › Supplementary materials/Table S3 The KEGG analysis of the DEMs.xlsx]

## Sheet: Table S3 The KEGG analysis of t
id	Name	Level	GeneRatio	pvalue	qvalue	geneID
bta04510	Focal adhesion	Cellular Processes || Cellular community - eukaryotes	123//3258	4.28e-12	8.91e-10	ZYX; COL6A2; COL2A1; THBS4; MYL12A; CCND3; PARVG; SHC1; PDGFB; COL1A1; LAMB2; LAMB3; TNC; ITGA2B; IGF1; ACTN1; VAV1; VASP; PAK4; BAD; PARVA; FLNB; PAK6; ITGA5; PRKCG; COL4A1; ITGA7; FLT1; RAF1; ITGA2; COL4A3; ITGB4; THBS3; MAPK3; MAP2K1; VEGFD; CAPN2; ACTN4; KDR; SRC; COL6A1; RASGRF1; ARHGAP35; CRK; THBS1; PIK3R3; VWF; THBS2; TNR; ITGB3; FLNA; IGF1R; LAMA4; TLN1; AKT2; FLNC; ACTB; PIK3R2; PAK5; I…
bta04360	Axon guidance	Organismal Systems || Development	108//3258	1.04e-09	1.08e-07	SEMA4A; CAMK2A; DPYSL2; EPHA4; MYL12A; FES; EFNB1; GNAI3; RGS3; LRRC4; PAK4; SEMA4D; PAK6; SEMA6A; EPHB2; EPHB3; SRGAP3; NTN4; PLXNC1; UNC5B; TRPC3; NFATC4; PPP3CC; EPHA1; ABLIM3; PLXNA4; NCK2; RAF1; L1CAM; EFNA3; KRAS; SEMA4C; EPHB1; FZD3; EPHB6; EFNA2; MAPK3; NTNG2; SLIT3; CXCL12; RHOD; SRC; PLXNA2; PIK3R3; LIMK1; BMPR2; RASA1; EPHA2; SEMA7A; PIK3R2; BOC; PAK5; SEMA3B; HRAS; PTCH1; MAPK1; BMP7;…
bta04512	ECM-receptor interaction	Environmental Information Processing || Signaling molecules and interaction	58//3258	3.91e-09	2.71e-07	COL6A2; COL2A1; THBS4; SDC1; SV2B; COL1A1; LAMB2; LAMB3; TNC; ITGA2B; ITGA5; COL4A1; ITGA7; ITGA2; COL4A3; ITGB4; THBS3; COL6A1; THBS1; VWF; THBS2; TNR; ITGB3; LAMA4; HMMR; ITGA4; DAG1; ITGA10; CHAD; RELN; LAMC1; ITGB5; TNXB; LAMB1; COL1A2; AGRN; LAMC2; HSPG2; COL4A5; ITGA8; ITGAV; ITGA1; GP9; LOC530102; ITGB8; LOC530599; GP6; GP1BA; COL4A4; LAMA3; CD36; COL9A2; COL6A3; GP5; COL4A2; LAMC3; COL9A3…
bta04014	Ras signaling pathway	Environmental Information Processing || Signal transduction	133//3258	2.79e-08	1.45e-06	PLA2G3; RASGRP4; GNG11; PLA2G2D1; PLA2G2D4; RAB5C; BDNF; SHC1; PLD2; RELA; PDGFB; GNB2; ETS2; LOC509513; RGL2; IGF1; PAK4; BAD; BCL2L1; PLA2G4B; PAK6; GNG4; LOC618367; FGFR1; RASSF5; PLA2G2F; PRKCG; FLT1; BRAP; RALGDS; RAF1; RASAL3; EFNA3; KRAS; RRAS2; RIN1; FGFR4; SHOC2; EFNA2; MAPK3; ZAP70; PLA2G12A; MAP2K1; VEGFD; NGFR; KIT; LAT; KDR; ABL2; FASLG; RASGRF1; GRIN2B; PIK3R3; GNGT2; RASA1; FGF23; …
bta05224	Breast cancer	Human Diseases || Cancers	88//3258	2.24e-07	9.35e-06	WNT11; WNT2; SHC1; GADD45B; WNT16; DLL4; DDB2; IGF1; HEYL; CDKN1A; FGFR1; DVL2; AXIN1; WNT10A; RAF1; KRAS; NFKB2; DLL3; WNT7A; FZD3; TCF7; FZD1; MAPK3; AXIN2; MAP2K1; KIT; TCF7L2; DVL1; PIK3R3; FGF23; FZD4; IGF1R; E2F1; AKT2; PIK3R2; NOTCH2; APC2; HRAS; E2F2; AKT1; MAPK1; DVL3; WNT5B; BAX; BRCA1; FGF2; SHC4; ERBB2; NOTCH4; PGR; FZD5; FZD2; FZD9; MTOR; FRAT1; NOTCH3; CSNK1A1; MAP2K2; APC; CDK6; NC…
bta04514	Cell adhesion molecules (CAMs)	Environmental Information Processing || Signaling molecules and interaction	90//3258	3.14e-07	1.09e-05	CLDN7; BOLA; PDCD1; BOLA-DMB; MPZL1; NECTIN2; VSIR; NLGN3; CDH5; BOLA-DOB; SDC1; ESAM; JSP.1; JAM2; LOC509513; CLDN1; LRRC4; CLDN11; MAG; SELPLG; PTPRF; SPN; CDH15; JAM3; CDH2; CD4; NLGN2; L1CAM; CLDN10; NTNG2; LRRC4B; LOC616942; CD34; CD58; ITGA4; SELE; VTCN1; NECTIN1; VCAN; CD276; SDC3; CLDN16; CD99; PDCD1LG2; CNTNAP1; ITGB2; GLG1; SELL; NRCAM; ICOSLG; PECAM1; CLDN23; SIGLEC1; CLDN25; TIGIT; CD…
bta04930	Type II diabetes mellitus	Human Diseases || Endocrine and metabolic diseases	34//3258	8.4e-07	2.5e-05	HK1; SOCS4; KCNJ11; CACNA1A; PKLR; PRKCE; MAPK3; HKDC1; GCK; CACNA1G; PDX1; PIK3R3; CACNA1B; PIK3R2; ABCC8; INSR; MAPK1; PKM; IKBKB; SLC2A2; MTOR; IRS1; SOCS2; MAPK9; PIK3R1; PIK3CD; SOCS3; MAFA; INS; LOC107131843; CACNA1E; PRKCD; CACNA1C; IRS2
bta01522	Endocrine resistance	Human Diseases || Drug resistance	59//3258	1.02e-06	2.66e-05	MAPK13; MAPK11; SHC1; DLL4; IGF1; BAD; CDKN1A; RAF1; KRAS; HBEGF; DLL3; MAPK3; ADCY6; ADCY5; MAP2K1; NCOR1; MAPK12; SRC; MAPK14; ADCY9; PIK3R3; IGF1R; E2F1; AKT2; PIK3R2; NOTCH2; HRAS; E2F2; AKT1; MAPK1; BAX; SHC4; ADCY1; ADCY3; ADCY7; ERBB2; NOTCH4; MTOR; NOTCH3; CDKN2C; MAP2K2; MDM2; MAPK9; NCOA3; PIK3R1; PIK3CD; DLL1; CDKN2A; ESR2; ADCY2; JAG2; BCL2; GPER1; SP1; BRAF; SHC3; SHC2; ESR1; NOTCH1
bta05165	Human papillomavirus infection	Human Diseases || Infectious diseases	172//3258	2.06e-06	3.85e-05	IRF3; COL6A2; COL2A1; WNT11; WNT2; THBS4; BOLA; TUBG1; PSMC1; CREB3L3; CCND3; PPP2R5A; JSP.1; PPP2R1A; SLC9A3R1; RELA; TICAM1; COL1A1; TRADD; TERT; LAMB2; ATP6V1D; LAMB3; WNT16; LLGL1; TNC; ITGA2B; TCIRG1; PPP2R5E; HEYL; TBPL1; BAD; HDAC1; RBPJL; CREB3L2; CDKN1A; IRF1; TYK2; ATP6V0E2; IFNB3; DVL2; ITGA5; COL4A1; ITGA7; AXIN1; WNT10A; RAF1; KRAS; ITGA2; COL4A3; CREBBP; WNT7A; FZD3; ITGB4; MAML2; T…
bta05200	Pathways in cancer	Human Diseases || Cancers	256//3258	2.09e-06	3.85e-05	LOC615514; GSTT2; WNT11; RASGRP4; CAMK2A; WNT2; GNG11; HMOX1; CCND3; RXRB; NOS2; PPARD; NFE2L2; HSP90AA1; RARA; ZBTB16; GADD45B; NFKBIA; GSTA1; RELA; PDGFB; TERT; LAMB2; LAMB3; WNT16; GNB2; IFNGR1; GNAI3; ITGA2B; DLL4; DDB2; IGF1; JUP; HEYL; BIRC5; ELOB; IL4R; STAT4; BAD; HDAC1; BCL2L1; IL6R; GNG4; CDKN1A; RPS6KA5; FGFR1; DVL2; RET; CSF2RB; AGT; RASSF5; HHIP; PRKCG; COL4A1; AXIN1; TFG; WNT10A; RA…
bta00310	Lysine degradation	Metabolism || Amino acid metabolism	43//3258	2.19e-06	3.85e-05	KMT2E; TMLHE; SUV39H1; SETMAR; PIPOX; EHHADH; EHMT1; COLGALT2; ALDH3A2; PHYKPL; EZH2; BBOX1; CAMKMT; PLOD3; COLGALT1; PRDM9; PRDM7; SETD1A; DHTKD1; NSD1; KMT2B; KMT5C; DOT1L; PRDM2; ALDH9A1; SETDB2; SUV39H2; HYKK; SETD7; KMT5B; GCDH; LOC100851938; LOC520584; ALDH1B1; KMT2A; SETD1B; SETD2; KMT2D; KMT2C; NSD2; LOC100139638; AADAT; PRDM6
bta04015	Rap1 signaling pathway	Environmental Information Processing || Signal transduction	113//3258	2.22e-06	3.85e-05	MAPK13; MAPK11; MAP2K3; PDGFB; GNAI3; LOC509513; ITGA2B; IGF1; RAP1GAP; APBB1IP; VASP; FGFR1; RASSF5; PRKCG; FLT1; SIPA1; RALGDS; RAF1; EFNA3; KRAS; RAPGEF2; F2R; FGFR4; EFNA2; MAPK3; ADCY6; ADCY5; PLCB3; MAP2K1; MAPK12; VEGFD; NGFR; KIT; LAT; KDR; SRC; GRIN2B; MAPK14; LPAR3; CRK; ADCY9; THBS1; PIK3R3; ITGB3; FGF23; EPHA2; IGF1R; DRD2; TLN1; AKT2; ACTB; FGFR3; PIK3R2; INSR; RAPGEF1; HRAS; AKT1; M…
bta04072	Phospholipase D signaling pathway	Environmental Information Processing || Signal transduction	86//3258	2.55e-06	3.85e-05	DGKD; PLPP2; SHC1; PLD2; PLPP3; CYTH2; PDGFB; PLPP1; AGPAT2; PLA2G4B; PTK2B; AGT; PIK3R6; RALGDS; RAF1; KRAS; RRAS2; F2R; MAPK3; ADCY6; ADCY5; PLCB3; MAP2K1; KIT; DNM2; LPAR3; DGKZ; ADCY9; PIK3R3; DGKG; GRM2; AKT2; DGKQ; PIK3R2; INSR; PIP5K1C; HRAS; AKT1; MAPK1; GRM1; SHC4; ADCY1; CYTH4; ADCY3; ADCY7; AGTR1; LOC100847175; PLD1; MTOR; PDGFC; PTPN11; MAP2K2; GRM8; DGKB; AGPAT4; PDGFRB; LPAR2; DNM3;…
bta04140	Autophagy - animal	Cellular Processes || Transport and catabolism	77//3258	2.59e-06	3.85e-05	RAB33B; AKT1S1; RAB7B; MTMR3; ATG13; NRBF2; ATG101; ATG9A; CAMKK2; LAMP1; AMBRA1; SH3GLB1; BAD; RRAGA; BCL2L1; MTMR4; RRAGD; ATG4D; MTMR14; RAF1; EIF2AK3; RUBCN; LOC534155; KRAS; RRAS2; ATG14; MAPK3; RPTOR; PIK3R4; MAP2K1; PIK3R3; IGF1R; ATG2B; AKT2; PIK3R2; HRAS; AKT1; ITPR1; MAPK1; ULK1; ATG2A; DAPK1; EIF2AK4; LOC614531; CFLAR; MTOR; IRS1; TP53INP2; BECN2; STX17; MAP2K2; ATG10; MAPK9; CTSB; PIK…
bta05225	Hepatocellular carcinoma	Human Diseases || Cancers	95//3258	3.26e-06	4.52e-05	LOC615514; GSTT2; WNT11; WNT2; HMOX1; SMARCB1; SHC1; NFE2L2; GADD45B; GSTA1; TERT; SMARCD3; WNT16; DDB2; BAD; BCL2L1; CDKN1A; DVL2; PRKCG; AXIN1; WNT10A; SMARCA4; RAF1; KRAS; WNT7A; FZD3; SMARCA2; TCF7; FZD1; MAPK3; AXIN2; MAP2K1; TCF7L2; TGFBR2; DVL1; PIK3R3; FZD4; IGF1R; E2F1; AKT2; ACTB; PIK3R2; APC2; HRAS; E2F2; AKT1; MAPK1; DVL3; WNT5B; BAX; SHC4; IGF2; SMARCD2; ARID2; LOC100295687; FZD5; DP…
bta01521	EGFR tyrosine kinase inhibitor resistance	Human Diseases || Drug resistance	50//3258	8.05e-06	0.000104912	SHC1; PDGFB; IGF1; BAD; BCL2L1; IL6R; ERBB3; PRKCG; RAF1; KRAS; MAPK3; MAP2K1; KDR; SRC; FOXO3; PIK3R3; IGF1R; NRG1; AKT2; FGFR3; PIK3R2; HRAS; AKT1; MAPK1; BAX; FGF2; SHC4; JAK1; VEGFA; FGFR2; ERBB2; NRG2; MTOR; PDGFC; MAP2K2; PDGFRB; PIK3R1; PIK3CD; GAB1; PDGFRA; BCL2L11; PRKCB; AXL; PRKCA; PDGFA; BCL2; EGF; BRAF; SHC3; SHC2
bta04611	Platelet activation	Organismal Systems || Immune system	69//3258	1.17e-05	0.000135942	PTGIR; FERMT3; BTK; COL3A1; FGA; MAPK13; MAPK11; MYL12A; STIM1; P2RY12; COL1A1; GNAI3; ITGA2B; APBB1IP; VASP; PLA2G4B; PIK3R6; ITGA2; F2R; MAPK3; ADCY6; ADCY5; PLCB3; MAPK12; SRC; MAPK14; ARHGAP35; ADCY9; PIK3R3; VWF; ITGB3; ITPR2; TLN1; AKT2; ACTB; PIK3R2; AKT1; ITPR1; MAPK1; ITPR3; NOS3; ADCY1; PRKCI; ADCY3; ADCY7; MYLK; COL1A2; ROCK1; MYLK3; TBXA2R; ARHGEF1; P2RX1; PIK3R1; PIK3CD; GP9; PLA2G4D…
bta04550	Signaling pathways regulating pluripotency of stem cells	Cellular Processes || Cellular community - eukaryotes	77//3258	1.17e-05	0.000135942	WNT11; WNT2; MAPK13; MAPK11; SMAD5; PCGF5; ID3; DLX5; WNT16; HAND1; IGF1; DUSP9; SOX2; FGFR1; DVL2; TCF3; AXIN1; WNT10A; RAF1; KRAS; FGFR4; WNT7A; FZD3; FZD1; MAPK3; AXIN2; MAP2K1; MAPK12; LHX5; MAPK14; KLF4; DVL1; PIK3R3; BMPR2; FZD4; IGF1R; AKT2; FGFR3; PIK3R2; APC2; HRAS; AKT1; MAPK1; DVL3; WNT5B; FGF2; JAK1; INHBC; FGFR2; INHBB; ACVR2A; INHBE; FZD5; FZD2; FZD9; MAP2K2; REST; LOC615792; APC; P…
bta05230	Central carbon metabolism in cancer	Human Diseases || Cancers	39//3258	3.76e-05	0.000405506	HK1; PGAM1; FGFR1; RET; PDHA1; PFKP; RAF1; KRAS; MAPK3; HKDC1; GCK; MAP2K1; SIRT6; KIT; PIK3R3; G6PD; AKT2; FGFR3; PIK3R2; SLC7A5; SLC1A5; HRAS; AKT1; MAPK1; PKM; FGFR2; ERBB2; SLC2A2; MTOR; GLS2; MAP2K2; PDGFRB; PIK3R1; PIK3CD; PDGFRA; PDK1; NTRK3; NTRK1; TIGAR
bta00564	Glycerophospholipid metabolism	Metabolism || Lipid metabolism	59//3258	3.89e-05	0.000405506	GPAM; PLA2G3; LPCAT4; DGKD; PGS1; PISD; LPCAT3; PLPP2; SELENOI; PLA2G2D1; PLA2G2D4; CDIPT; PCYT2; PLD2; PLPP3; PNPLA6; GPAT4; PLPP1; AGPAT2; PLA2G4B; LOC618367; MBOAT1; GPAT2; PHOSPHO1; PLA2G2F; GNPAT; PLA2G12A; DGKZ; DGKG; DGKQ; PLPP4; LPCAT1; ETNK1; PLA2G6; LPIN3; PLA2G2C; PLA2G12B; GPD2; PLD1; LPIN2; DGKB; AGPAT4; PLD3; PCYT1B; PLA2G16; ACHE; DGKI; PLA2G4D; DGKH; PLB1; LPGAT1; LPCAT2; ETNK2; M…
