# Supplementary material for: Small RNA-Seq Analysis Reveals miRNA Expression of Short Distance Transportation Stress in Beef Cattle Blood
Source: Animals (Basel). 2021 Sep 29;11(10):2850. doi: 10.3390/ani11102850 (PMC8532779; doi:10.3390/ani11102850)
Supplement: Supplementary file 1 [file animals-11-02850-s001.zip › Supplementary materials/Table S4 Modue genes of WGCNA.xlsx]

## Sheet: Sheet1
brown	turquoise	blue
bta-miR-144	bta-let-7a-3p	bta-let-7a-5p
bta-miR-148b	bta-let-7c	bta-let-7b
bta-miR-151-3p	bta-let-7d	bta-novel-741-mature
bta-miR-16a	bta-let-7e	bta-miR-101
bta-miR-16b	bta-let-7f	bta-miR-106a
bta-miR-186	bta-let-7g	bta-miR-106b
bta-miR-2284ac	bta-let-7i	bta-miR-1343-3p
bta-miR-2284v	bta-miR-1	bta-miR-1388-5p
bta-novel-339-mature	bta-miR-10a	bta-miR-142-5p
bta-miR-2285h	bta-miR-124a	bta-miR-148a
bta-miR-2285o	bta-miR-124b	bta-miR-150
bta-miR-2285u	bta-miR-125a	bta-miR-152
bta-novel-13-mature	bta-miR-1260b	bta-miR-17-5p
bta-novel-19-mature	bta-miR-1271	bta-miR-18b
bta-novel-21-mature	bta-miR-128	bta-miR-190b
bta-novel-47-mature	bta-miR-130a	bta-miR-191
bta-novel-93-mature	bta-miR-133a	bta-miR-19a
bta-novel-357-mature	bta-miR-138	bta-miR-19b
bta-miR-27b	bta-miR-140	bta-miR-20a
bta-miR-29a	bta-miR-146a	bta-miR-20b
bta-miR-3120	bta-miR-146b	bta-miR-2284x
bta-miR-331-3p	bta-miR-151-5p	bta-miR-2284y
bta-miR-335	bta-miR-15b	bta-novel-366-mature
bta-miR-3432a	bta-miR-17-3p	bta-miR-2285aa
bta-miR-4286	bta-miR-1839	bta-miR-2285b
bta-miR-6120-3p	bta-miR-185	bta-novel-53-star
bta-miR-6123	bta-miR-188	bta-novel-76-star
bta-miR-628	bta-miR-18a	bta-novel-77-star
bta-miR-93	bta-miR-193b	bta-novel-337-mature
bta-miR-935	bta-miR-199a-3p	bta-novel-44-star
bta-novel-126-mature	bta-miR-199c	bta-novel-63-mature
bta-novel-18-mature	bta-miR-21-5p	bta-novel-73-star
bta-novel-23-mature	bta-miR-210	bta-novel-109-mature
bta-novel-29-star	bta-miR-218	bta-novel-373-mature
bta-novel-299-mature	bta-miR-221	bta-novel-376-mature
bta-novel-65-mature	bta-miR-222	bta-novel-97-mature
bta-novel-308-mature	bta-miR-223	bta-miR-2285p
bta-novel-424-mature	bta-miR-2284aa	bta-novel-148-mature
bta-novel-44-mature	bta-miR-2284ab	bta-novel-301-mature
bta-novel-573-mature	bta-novel-96-mature	bta-novel-351-mature
bta-novel-513-mature	bta-miR-2284h-5p	bta-novel-395-mature
	bta-novel-35-star	bta-novel-627-mature
	bta-miR-2284j	bta-novel-659-mature
	bta-novel-341-mature	bta-novel-742-mature
	bta-miR-2285ab	bta-miR-2336
	bta-novel-334-mature	bta-miR-23a
	bta-miR-2285ad	bta-miR-23b-3p
	bta-novel-53-mature	bta-miR-24-3p
	bta-miR-2285f	bta-miR-26a
	bta-novel-54-star	bta-miR-296-5p
	bta-miR-2285g	bta-miR-361
	bta-miR-2285i	bta-miR-3613a
	bta-miR-2285j	bta-miR-423-3p
	bta-miR-2285k	bta-miR-424-5p
	bta-novel-564-mature	bta-miR-425-5p
	bta-miR-2285l	bta-miR-484
	bta-miR-2285m	bta-miR-499
	bta-miR-2285n	bta-miR-502a
	bta-novel-320-mature	bta-miR-652
	bta-novel-326-star	bta-miR-6524
	bta-miR-2285r	bta-miR-7
	bta-miR-2331-3p	bta-miR-744
	bta-miR-2340	bta-novel-111-mature
	bta-miR-24	bta-novel-124-mature
	bta-miR-2415-3p	bta-novel-131-mature
	bta-miR-2478	bta-novel-132-mature
	bta-miR-2484	bta-novel-24-star
	bta-miR-25	bta-novel-154-mature
	bta-miR-27a-5p	bta-novel-16-mature
	bta-miR-27a-3p	bta-novel-20-mature
	bta-miR-28	bta-novel-27-mature
	bta-miR-296-3p	bta-novel-25-star
	bta-miR-29b	bta-novel-68-mature
	bta-miR-29c	bta-novel-69-mature
	bta-miR-29d-5p	bta-novel-317-mature
	bta-miR-29d-3p	bta-novel-439-mature
	bta-miR-30a-5p	bta-novel-452-mature
	bta-miR-30b-5p	bta-novel-456-mature
	bta-miR-30b-3p	bta-novel-458-mature
	bta-miR-30c	bta-novel-468-mature
	bta-miR-30d	bta-novel-485-mature
	bta-miR-30e-5p	bta-novel-464-mature
	bta-miR-31	bta-novel-494-mature
	bta-miR-320a	bta-novel-729-mature
	bta-miR-331-5p	bta-novel-51-mature
	bta-miR-338	bta-novel-6-star
	bta-miR-339a	bta-novel-67-star
	bta-miR-339b	bta-novel-518-mature
	bta-novel-577-mature	bta-novel-568-mature
	bta-novel-654-mature	bta-novel-625-mature
	bta-miR-33a	bta-novel-548-mature
	bta-miR-342	bta-novel-610-mature
	bta-miR-345-5p	bta-novel-72-star
	bta-miR-345-3p	bta-novel-723-mature
	bta-miR-34a	bta-novel-779-mature
	bta-miR-34c	bta-novel-92-mature
	bta-miR-362-5p	bta-novel-94-mature
	bta-miR-362-3p	bta-novel-95-mature
	bta-miR-365-3p
	bta-miR-374a
	bta-miR-374b
	bta-novel-691-star
	bta-miR-378
	bta-novel-732-mature
	bta-miR-378b
	bta-miR-378c
	bta-miR-378d
	bta-miR-380-3p
	bta-miR-409a
	bta-miR-421
	bta-miR-423-5p
	bta-miR-425-3p
	bta-miR-451
	bta-miR-494
	bta-miR-500
	bta-miR-502b
	bta-miR-504
	bta-miR-532
	bta-miR-582
	bta-miR-6517
	bta-miR-660
	bta-miR-769
	bta-miR-7857
	bta-miR-7859
	bta-miR-9-3p
	bta-miR-92a
	bta-miR-99b
	bta-novel-1-mature
	bta-novel-14-mature
	bta-novel-22-mature
	bta-novel-302-mature
	bta-novel-331-mature
	bta-novel-345-mature
	bta-novel-353-mature
	bta-novel-354-mature
	bta-novel-359-mature
	bta-novel-365-mature
	bta-novel-10-mature
	bta-novel-100-mature
	bta-novel-101-star
	bta-novel-117-star
	bta-novel-104-mature
	bta-novel-106-mature
	bta-novel-110-mature
	bta-novel-112-mature
	bta-novel-114-mature
	bta-novel-309-mature
	bta-novel-705-mature
	bta-novel-116-mature
	bta-novel-12-mature
	bta-novel-122-mature
	bta-novel-123-mature
	bta-novel-125-mature
	bta-novel-133-mature
	bta-novel-15-mature
	bta-novel-16-star
	bta-novel-88-mature
	bta-novel-356-mature
	bta-novel-17-mature
	bta-novel-2-mature
	bta-novel-6-mature
	bta-novel-24-mature
	bta-novel-29-mature
	bta-novel-3-mature
	bta-novel-30-mature
	bta-novel-31-mature
	bta-novel-87-mature
	bta-novel-311-mature
	bta-novel-335-mature
	bta-novel-7-mature
	bta-novel-33-mature
	bta-novel-319-mature
	bta-novel-322-mature
	bta-novel-672-star
	bta-novel-323-mature
	bta-novel-336-mature
	bta-novel-7-star
	bta-novel-34-mature
	bta-novel-342-mature
	bta-novel-35-mature
	bta-novel-36-mature
	bta-novel-360-mature
	bta-novel-362-mature
	bta-novel-363-mature
	bta-novel-389-mature
	bta-novel-4-mature
	bta-novel-40-mature
	bta-novel-601-mature
	bta-novel-411-mature
	bta-novel-434-mature
	bta-novel-43-mature
	bta-novel-43-star
	bta-novel-432-mature
	bta-novel-433-mature
	bta-novel-446-mature
	bta-novel-443-mature
	bta-novel-443-star
	bta-novel-457-mature
	bta-novel-585-mature
	bta-novel-798-mature
	bta-novel-473-mature
	bta-novel-484-mature
	bta-novel-516-mature
	bta-novel-49-mature
	bta-novel-495-mature
	bta-novel-5-mature
	bta-novel-519-mature
	bta-novel-521-mature
	bta-novel-529-mature
	bta-novel-558-mature
	bta-novel-538-mature
	bta-novel-544-mature
	bta-novel-663-mature
	bta-novel-55-star
	bta-novel-9-mature
	bta-novel-569-mature
	bta-novel-704-mature
	bta-novel-576-mature
	bta-novel-598-mature
	bta-novel-607-mature
	bta-novel-623-mature
	bta-novel-64-mature
	bta-novel-667-mature
	bta-novel-674-mature
	bta-novel-691-mature
	bta-novel-73-mature
	bta-novel-81-mature
	bta-novel-75-mature
	bta-novel-78-mature
	bta-novel-787-mature
	bta-novel-8-mature
	bta-novel-85-mature
	bta-novel-90-mature
	bta-novel-91-mature
	bta-novel-99-mature
